# Supplementary material for: Natural disturbance impacts on ecosystem services and biodiversity in temperate and boreal forests
Source: Biol Rev Camb Philos Soc. 2015 May 22;91(3):760–81. doi: 10.1111/brv.12193 (PMC4898621; doi:10.1111/brv.12193)
Supplement: Supplementary file 3 — Appendix S2. Database of disturbance impacts on ecosystem services and biodiversity derived from the literature. [file BRV-91-760-s002.xlsx]

## Sheet: ES_Review
Appendix S2. Database of disturbance impacts on ecosystem services and biodiversity derived from the literature. Spatial scales: stand 1–10 ha, patch 11–100 ha, landscape 101–100,000 ha, region >100,000 ha. Temporal scale (duration): short term 1–5 years, mid term 6–25 years, long term 26–100 years, very long term >100 years. TEC: total ecosystem carbon. ALC: aboveground live carbon. DAC: Dead ab…
Article	Continent	Country	Ecozone	Disturbance agent	Disturbance severity (%)	Disturbance severity unit	Years since disturbance	Event	Spatial scale	Temporal scale (duration)	Temporal scale (grain)	Functional group	Category	Aspect	Methodology	Salvage	Reference condition	Effect	Shannon	Richness	TEC	ALC	DAC	SOC
Abbott et al. (2011)	Australasia	Australia	warm temperate	fire	NA	NA	NA	single event	stand	mid term	point in time	supporting service	biodiversity	species richness	empirical	NA	paired design	negative	NA	NA	NA	NA	NA	NA
Abrams et al. (1985)	North America	USA	cool temperate	fire	NA	NA	NA	single event	stand	short term	point in time	supporting service	biodiversity	species richness	empirical	NA	paired design	positive	NA	NA	NA	NA	NA	NA
Ager et al. (2007)	North America	USA	cool temperate	fire	NA	NA	NA	single event	region	short term	point in time	supporting service	biodiversity	habitat	simulation	no	prior to disturbance	negative	NA	NA	NA	NA	NA	NA
Amiro et al. (2006)	North America	Canada	boreal	fire	NA	NA	NA	single event	landscape	short term	point in time	regulating services	climate regulation	carbon storage	empirical	NA	paired design	negative	NA	NA	NA	NA	NA	NA
Amiro et al. (2006)	North America	Canada	boreal	fire	NA	NA	NA	single event	landscape	mid term	point in time	regulating services	climate regulation	carbon storage	empirical	NA	paired design	positive	NA	NA	NA	NA	NA	NA
Amiro et al. (2000)	North America	Canada	boreal	fire	NA	NA	NA	multiple events	region	short term	point in time	supporting service	primary production	primary production	simulation	no	paired design	negative	NA	NA	NA	NA	NA	NA
Amiro et al. (2000)	North America	Canada	boreal	fire	NA	NA	NA	multiple events	region	mid term	point in time	supporting service	primary production	primary production	simulation	no	paired design	negative	NA	NA	NA	NA	NA	NA
Ammann et al. (2009)	Europe	Switzerland	boreal	bark beetles	NA	NA	NA	single event	patch	mid term	point in time	regulating services	protection against gravitational natural hazards	mudflow protection	expert opinion	no	paired design	negative	NA	NA	NA	NA	NA	NA
Ammann et al. (2009)	Europe	Switzerland	boreal	bark beetles	NA	NA	NA	single event	patch	mid term	point in time	regulating services	protection against soil erosion	protection against soil erosion	empirical	no	paired design	negative	NA	NA	NA	NA	NA	NA
Ammann et al. (2009)	Europe	Switzerland	boreal	fire	NA	NA	NA	single event	patch	mid term	point in time	regulating services	protection against gravitational natural hazards	mudflow protection	expert opinion	no	paired design	negative	NA	NA	NA	NA	NA	NA
Ammann et al. (2009)	Europe	Switzerland	boreal	fire	NA	NA	NA	single event	patch	mid term	point in time	regulating services	protection against soil erosion	protection against soil erosion	empirical	no	paired design	negative	NA	NA	NA	NA	NA	NA
Ammann et al. (2009)	Europe	Switzerland	boreal	wind	NA	NA	NA	single event	patch	mid term	point in time	regulating services	protection against gravitational natural hazards	mudflow protection	expert opinion	no	paired design	negative	NA	NA	NA	NA	NA	NA
Ammann et al. (2009)	Europe	Switzerland	boreal	wind	NA	NA	NA	single event	patch	mid term	point in time	regulating services	protection against soil erosion	protection against soil erosion	empirical	no	paired design	negative	NA	NA	NA	NA	NA	NA
Aravena et al. (2002)	South America	Chile	cool temperate	prescribed burning	0.99	basal area	2	single event	stand	short term	point in time	supporting service	biodiversity	biodiversity	empirical	no	paired design	negative	0.8	NA	NA	NA	NA	NA
Aravena et al. (2002)	South America	Chile	cool temperate	prescribed burning	0.99	basal area	2	single event	stand	short term	point in time	supporting service	biodiversity	species richness	empirical	no	paired design	negative	NA	0.59	NA	NA	NA	NA
Arkle & Pilliod (2010)	North America	USA	cool temperate	prescribed burning	NA	NA	NA	single event	landscape	short term	point in time	supporting service	biodiversity	species richness	empirical	NA	prior to disturbance	negative	NA	NA	NA	NA	NA	NA
Armstrong (2004)	North America	Canada	boreal	fire	NA	NA	NA	multiple events	patch	mid term	point in time	provisioning service	timber	timber	simulation	no	paired design	negative	NA	NA	NA	NA	NA	NA
Armstrong (2004)	North America	Canada	boreal	fire	NA	NA	NA	multiple events	patch	long term	point in time	provisioning service	timber	timber	simulation	no	paired design	negative	NA	NA	NA	NA	NA	NA
Armstrong (2004)	North America	Canada	boreal	fire	NA	NA	NA	multiple events	patch	very long term	point in time	provisioning service	timber	timber	simulation	no	paired design	negative	NA	NA	NA	NA	NA	NA
Arthur et al. (1998)	North America	USA	warm temperate	prescribed burning	0.12	basal area	4	single event	stand	short term	point in time	supporting service	biodiversity	species richness	empirical	no	paired design	positive	NA	1.37	NA	NA	NA	NA
Arthur et al. (1998)	North America	USA	warm temperate	prescribed burning	NA	NA	NA	multiple events	stand	short term	point in time	supporting service	biodiversity	species richness	empirical	no	paired design	positive	NA	NA	NA	NA	NA	NA
Azeria et al. (2011)	North America	Canada	boreal	fire	NA	NA	NA	multiple events	region	short term	point in time	supporting service	biodiversity	species richness	empirical	NA	paired design	negative	NA	NA	NA	NA	NA	NA
Azeria et al. (2011)	North America	Canada	boreal	fire	NA	NA	NA	multiple events	region	mid term	point in time	supporting service	biodiversity	species richness	empirical	NA	paired design	negative	NA	NA	NA	NA	NA	NA
Azeria et al. (2011)	North America	Canada	boreal	fire	NA	NA	NA	multiple events	region	long term	point in time	supporting service	biodiversity	species richness	empirical	NA	paired design	negative	NA	NA	NA	NA	NA	NA
Azeria et al. (2011)	North America	Canada	boreal	fire	NA	NA	NA	multiple events	region	very long term	point in time	supporting service	biodiversity	species richness	empirical	NA	paired design	neutral	NA	NA	NA	NA	NA	NA
Azevedo et al. (2013)	Europe	Portugal	warm temperate	fire	NA	NA	NA	multiple events	landscape	mid term	point in time	supporting service	biodiversity	biodiversity	empirical	NA	paired design	positive	NA	NA	NA	NA	NA	NA
Bachelet et al. (2004)	North America	USA	cool temperate	fire	NA	NA	NA	multiple events	region	long term	average	regulating services	climate regulation	carbon storage	simulation	NA	equilibrium condition (theoretical reference)	negative	NA	NA	NA	NA	NA	NA
Balshi et al. (2009)	North America	Canada / USA	boreal	fire	NA	NA	NA	multiple events	region	mid term	average	regulating services	climate regulation	carbon storage	simulation	no	prior to disturbance	negative	NA	NA	NA	NA	NA	NA
Balshi et al. (2009)	North America	Canada / USA	boreal	fire	NA	NA	NA	multiple events	region	long term	average	regulating services	climate regulation	carbon storage	simulation	no	prior to disturbance	negative	NA	NA	NA	NA	NA	NA
Banfield et al. (2002)	North America	Canada	boreal	fire	NA	NA	NA	multiple events	region	long term	average	regulating services	climate regulation	carbon storage	simulation	NA	prior to disturbance	negative	NA	NA	NA	NA	NA	NA
Banks et al. (2012)	Australasia	Australia	cool temperate	fire	NA	NA	NA	single event	patch	short term	point in time	supporting service	biodiversity	biodiversity	empirical	NA	paired design	negative	NA	NA	NA	NA	NA	NA
Banks et al. (2011)	Australasia	Australia	warm temperate	fire	NA	NA	NA	single event	patch	short term	point in time	supporting service	biodiversity	habitat	empirical	NA	prior to disturbance	negative	NA	NA	NA	NA	NA	NA
Bansal et al. (2012)	Europe	Sweden	boreal	fire	NA	NA	NA	multiple events	stand	very long term	average	regulating services	climate regulation	carbon storage	empirical	NA	paired design	positive	NA	NA	NA	NA	NA	NA
Bansal et al. (2012)	Europe	Sweden	boreal	fire	NA	NA	NA	multiple events	stand	very long term	average	supporting service	primary production	primary production	expert opinion	NA	paired design	positive	NA	NA	NA	NA	NA	NA
Barton et al. (2001)	North America	USA	warm temperate	fire	NA	NA	NA	multiple events	stand	very long term	average	provisioning service	timber	timber	empirical	NA	equilibrium condition (theoretical reference)	neutral	NA	NA	NA	NA	NA	NA
Bässler et al. (2012)	Europe	Germany / Czech Republic	cool temperate	bark beetles	NA	NA	NA	multiple events	region	long term	point in time	supporting service	biodiversity	species richness	expert opinion	no	prior to disturbance	positive	NA	NA	NA	NA	NA	NA
Bebi et al. (2012)	Europe	Switzerland	boreal	fire	NA	NA	NA	multiple events	landscape	NA	average	regulating services	protection against gravitational natural hazards	avalanche protection	expert opinion	NA	NA	negative	NA	NA	NA	NA	NA	NA
Bebi et al. (2012)	Europe	Switzerland	boreal	bark beetles	NA	NA	NA	multiple events	landscape	NA	average	regulating services	protection against gravitational natural hazards	avalanche protection	expert opinion	NA	NA	negative	NA	NA	NA	NA	NA	NA
Bekessy et al. (2009)	Australasia	Australia	cool temperate	fire	NA	NA	NA	multiple events	region	very long term	average	supporting service	biodiversity	habitat	simulation	no	equilibrium condition (theoretical reference)	neutral	NA	NA	NA	NA	NA	NA
Bendix & Cowell (2010)	North America	USA	warm temperate	fire	NA	NA	NA	single event	stand	short term	point in time	supporting service	biodiversity	habitat	empirical	NA	prior to disturbance	negative	NA	NA	NA	NA	NA	NA
Berglund et al. (2011)	Europe	Finland	boreal	fire	NA	NA	NA	single event	stand	short term	point in time	supporting service	biodiversity	biodiversity	empirical	partial	paired design	positive	NA	NA	NA	NA	NA	NA
Bess et al. (2002)	North America	USA	cool temperate	fire	NA	NA	NA	single event	stand	short term	point in time	supporting service	biodiversity	species richness	empirical	NA	paired design	neutral	NA	NA	NA	NA	NA	NA
Bess et al. (2002)	North America	USA	cool temperate	fire	NA	NA	NA	single event	stand	short term	point in time	supporting service	biodiversity	species richness	empirical	NA	paired design	neutral	NA	NA	NA	NA	NA	NA
Bhardwaj et al. (2012)	Asia	India	cool temperate	fire	NA	NA	NA	multiple events	landscape	NA	point in time	supporting service	biodiversity	species richness	empirical	NA	prior to disturbance	negative	NA	NA	NA	NA	NA	NA
Bjune et al. (2009)	Europe	Norway	boreal	fire	NA	NA	NA	multiple events	stand	very long term	point in time	supporting service	biodiversity	species richness	expert opinion	NA	prior to disturbance	positive	NA	NA	NA	NA	NA	NA
Blais et al. (1998)	North America	Canada	boreal	fire	NA	NA	NA	single event	landscape	mid term	point in time	regulating services	protection against soil erosion	protection against soil erosion	empirical	no	paired design	negative	NA	NA	NA	NA	NA	NA
Blarquez et al. (2010a)	Europe	Italy	cool temperate	fire	NA	NA	NA	multiple events	patch	very long term	point in time	supporting service	biodiversity	species richness	empirical	no	prior to disturbance	positive	NA	NA	NA	NA	NA	NA
Blarquez et al. (2010b)	Europe	France	cool temperate	fire	NA	NA	NA	multiple events	stand	very long term	point in time	supporting service	biodiversity	species richness	empirical	no	prior to disturbance	positive	NA	NA	NA	NA	NA	NA
Bogle & van Kooten (2013)	North America	Canada	boreal	bark beetles	NA	NA	NA	multiple events	region	NA	average	provisioning service	timber	timber	expert opinion	NA	NA	negative	NA	NA	NA	NA	NA	NA
Bogle & van Kooten (2012)	North America	Canada	boreal	bark beetles	NA	NA	NA	single event	landscape	mid term	point in time	provisioning service	timber	timber	simulation	yes	paired design	negative	NA	NA	NA	NA	NA	NA
Bond-Lamberty et al. (2007)	North America	Canada	boreal	fire	NA	NA	NA	multiple events	region	long term	average	regulating services	climate regulation	carbon storage	simulation	NA	equilibrium condition (theoretical reference)	negative	NA	NA	NA	NA	NA	NA
Bork et al. (1997)	North America	Canada	boreal	prescribed burning	NA	NA	NA	multiple events	stand	mid term	point in time	supporting service	biodiversity	species richness	empirical	no	paired design	neutral	NA	NA	NA	NA	NA	NA
Bork et al. (1997)	North America	Canada	boreal	prescribed burning	NA	NA	NA	multiple events	stand	mid term	point in time	supporting service	primary production	primary production	empirical	no	paired design	positive	NA	NA	NA	NA	NA	NA
Boucher et al. (2012)	North America	Canada	boreal	fire	NA	NA	NA	single event	stand	short term	point in time	supporting service	biodiversity	species richness	expert opinion	NA	paired design	positive	NA	NA	NA	NA	NA	NA
Bouget (2005)	Europe	France	cool temperate	wind	NA	NA	NA	single event	stand	short term	point in time	supporting service	biodiversity	species richness	empirical	no	paired design	neutral	NA	NA	NA	NA	NA	NA
Bouget (2005)	Europe	France	cool temperate	wind	NA	NA	NA	single event	stand	short term	point in time	supporting service	biodiversity	biodiversity	expert opinion	no	paired design	positive	NA	NA	NA	NA	NA	NA
Bourg et al. (2005)	North America	USA	cool temperate	fire	NA	NA	NA	multiple events	region	mid term	average	supporting service	biodiversity	habitat	mixed	NA	paired design	positive	NA	NA	NA	NA	NA	NA
Bradford et al. (2012)	North America	USA	boreal	fire	1	volume	1	single event	stand	short term	point in time	regulating services	climate regulation	carbon storage	empirical	no	paired design	negative	NA	NA	0.611111	0.207921	3.05	0.457143
Bradford et al. (2012)	North America	USA	boreal	wind	1	volume	9	single event	stand	mid term	point in time	regulating services	climate regulation	carbon storage	empirical	no	paired design	negative	NA	NA	0.694444	0.019802	2.2	1.84211
Braithwaite & Mallik (2012)	North America	Canada	boreal	fire	NA	NA	NA	multiple events	landscape	NA	average	supporting service	biodiversity	biodiversity	expert opinion	NA	NA	positive	NA	NA	NA	NA	NA	NA
Brawn (2006)	North America	USA	cool temperate	prescribed burning	NA	NA	NA	multiple events	landscape	mid term	point in time	supporting service	biodiversity	habitat	empirical	no	paired design	positive	NA	NA	NA	NA	NA	NA
Brewer et al. (2012)	North America	USA	warm temperate	wind	NA	NA	NA	single event	stand	short term	point in time	supporting service	biodiversity	species richness	empirical	yes	prior to disturbance	negative	NA	NA	NA	NA	NA	NA
Brewer et al. (2012)	North America	USA	warm temperate	wind	NA	NA	NA	single event	stand	short term	point in time	supporting service	biodiversity	species richness	empirical	no	prior to disturbance	neutral	NA	NA	NA	NA	NA	NA
Bright et al. (2012)	North America	USA	cool temperate	bark beetles	NA	NA	NA	multiple events	stand	short term	point in time	regulating services	climate regulation	carbon storage	remote sensing	no	paired design	negative	NA	NA	NA	NA	NA	NA
Brown & Johnstone (2011)	North America	Canada	boreal	fire	0.33	volume	3	single event	stand	short term	point in time	regulating services	climate regulation	carbon storage	empirical	NA	paired design	negative	NA	NA	0.869944	NA	NA	0.812069
Brown & Johnstone (2011)	North America	Canada	boreal	fire	0.33	volume	17	single event	stand	mid term	point in time	regulating services	climate regulation	carbon storage	empirical	NA	paired design	negative	NA	NA	0.781126	NA	NA	0.815633
Brown et al. (2010)	North America	Canada	boreal	bark beetles	NA	NA	NA	single event	stand	short term	point in time	regulating services	climate regulation	carbon storage	empirical	no	prior to disturbance	negative	NA	NA	NA	NA	NA	NA
Brudvig et al. (2012)	North America	USA	warm temperate	fire	NA	NA	NA	multiple events	landscape	short term	point in time	supporting service	biodiversity	biodiversity	expert opinion	NA	NA	positive	NA	NA	NA	NA	NA	NA
Buchalski et al. (2013)	North America	USA	warm temperate	fire	NA	NA	NA	single event	landscape	short term	point in time	supporting service	biodiversity	habitat	empirical	NA	paired design	positive	NA	NA	NA	NA	NA	NA
Buddle et al. (2006)	North America	Canada	boreal	fire	NA	NA	NA	single event	patch	short term	point in time	supporting service	biodiversity	species richness	empirical	NA	paired design	positive	NA	NA	NA	NA	NA	NA
Buddle et al. (2006)	North America	Canada	boreal	fire	NA	NA	NA	single event	patch	mid term	point in time	supporting service	biodiversity	species richness	empirical	NA	paired design	positive	NA	NA	NA	NA	NA	NA
Buddle et al. (2006)	North America	Canada	boreal	fire	NA	NA	NA	single event	patch	long term	point in time	supporting service	biodiversity	species richness	empirical	NA	paired design	positive	NA	NA	NA	NA	NA	NA
Buhk et al. (2006)	Europe	Spain	warm temperate	fire	NA	NA	NA	single event	stand	short term	point in time	supporting service	biodiversity	species richness	empirical	NA	paired design	positive	NA	NA	NA	NA	NA	NA
Buhk et al. (2006)	Europe	Spain	warm temperate	fire	NA	NA	NA	single event	stand	mid term	point in time	supporting service	biodiversity	species richness	empirical	NA	paired design	neutral	NA	NA	NA	NA	NA	NA
Buhk et al. (2006)	Europe	Spain	warm temperate	fire	NA	NA	NA	single event	stand	short term	point in time	supporting service	biodiversity	biodiversity	empirical	NA	paired design	positive	NA	NA	NA	NA	NA	NA
Buhk et al. (2006)	Europe	Spain	warm temperate	fire	NA	NA	NA	single event	stand	mid term	point in time	supporting service	biodiversity	biodiversity	empirical	NA	paired design	positive	NA	NA	NA	NA	NA	NA
Buscardo et al. (2012)	Europe	Portugal	warm temperate	fire	NA	NA	NA	multiple events	stand	long term	point in time	supporting service	biodiversity	biodiversity	empirical	NA	paired design	neutral	NA	NA	NA	NA	NA	NA
Buscardo et al. (2012)	Europe	Portugal	warm temperate	fire	NA	NA	NA	multiple events	stand	long term	point in time	supporting service	biodiversity	species richness	empirical	NA	paired design	neutral	NA	NA	NA	NA	NA	NA
Buscardo et al. (2010)	Europe	Portugal	warm temperate	fire	1	volume	4	single event	stand	short term	point in time	supporting service	biodiversity	biodiversity	empirical	NA	paired design	negative	0.41	NA	NA	NA	NA	NA
Buscardo et al. (2010)	Europe	Portugal	warm temperate	fire	1	volume	4	single event	stand	short term	point in time	supporting service	biodiversity	species richness	empirical	NA	paired design	negative	NA	0.76	NA	NA	NA	NA
Buscardo et al. (2010)	Europe	Portugal	warm temperate	fire	1	volume	15	single event	stand	mid term	point in time	supporting service	biodiversity	biodiversity	empirical	NA	paired design	negative	0.68	NA	NA	NA	NA	NA
Buscardo et al. (2010)	Europe	Portugal	warm temperate	fire	1	volume	15	single event	stand	mid term	point in time	supporting service	biodiversity	species richness	empirical	NA	paired design	negative	NA	0.9	NA	NA	NA	NA
Buscardo et al. (2010)	Europe	Portugal	warm temperate	fire	NA	NA	NA	multiple events	stand	mid term	point in time	supporting service	biodiversity	species richness	empirical	NA	paired design	mixed	NA	NA	NA	NA	NA	NA
Busing et al. (2009)	North America	USA	warm temperate	wind	NA	NA	NA	single event	stand	short term	point in time	regulating services	climate regulation	carbon storage	expert opinion	no	prior to disturbance	negative	NA	NA	NA	NA	NA	NA
Busing et al. (2009)	North America	USA	warm temperate	wind	NA	NA	NA	single event	stand	mid term	point in time	regulating services	climate regulation	carbon storage	expert opinion	no	prior to disturbance	neutral	NA	NA	NA	NA	NA	NA
Busing et al. (2009)	North America	USA	warm temperate	wind	NA	NA	NA	single event	stand	short term	point in time	supporting service	primary production	primary production	expert opinion	no	prior to disturbance	negative	NA	NA	NA	NA	NA	NA
Busing et al. (2009)	North America	USA	warm temperate	wind	NA	NA	NA	single event	stand	mid term	point in time	supporting service	primary production	primary production	expert opinion	no	prior to disturbance	neutral	NA	NA	NA	NA	NA	NA
Camp (1999)	North America	USA	cool temperate	fire	NA	NA	NA	multiple events	landscape	very long term	average	supporting service	biodiversity	habitat	expert opinion	NA	equilibrium condition (theoretical reference)	positive	NA	NA	NA	NA	NA	NA
Campbell & Campbell (2000)	North America	Canada	boreal	fire	NA	NA	NA	multiple events	region	very long term	average	regulating services	climate regulation	carbon storage	empirical	no	equilibrium condition (theoretical reference)	negative	NA	NA	NA	NA	NA	NA
Campbell et al. (2007)	North America	USA	warm temperate	prescribed burning	NA	NA	NA	single event	stand	short term	point in time	supporting service	biodiversity	species richness	empirical	no	paired design	neutral	NA	NA	NA	NA	NA	NA
Campbell et al. (2008)	North America	USA	warm temperate	prescribed burning	NA	NA	NA	single event	stand	short term	point in time	supporting service	biodiversity	species richness	empirical	no	paired design	neutral	NA	NA	NA	NA	NA	NA
Capitanio & Carcaillet (2008)	Europe	France	cool temperate	fire	1	volume	6	single event	stand	short term	point in time	supporting service	biodiversity	species richness	empirical	NA	paired design	neutral	NA	1	NA	NA	NA	NA
Capitanio & Carcaillet (2008)	Europe	France	cool temperate	fire	1	volume	22	single event	stand	mid term	point in time	supporting service	biodiversity	species richness	empirical	NA	paired design	neutral	NA	1	NA	NA	NA	NA
Capitanio & Carcaillet (2008)	Europe	France	cool temperate	fire	1	volume	28	single event	stand	long term	point in time	supporting service	biodiversity	species richness	empirical	NA	paired design	negative	NA	0.81	NA	NA	NA	NA
Capitanio & Carcaillet (2008)	Europe	France	cool temperate	fire	1	volume	6	single event	stand	short term	point in time	supporting service	biodiversity	biodiversity	empirical	NA	paired design	negative	0.89	NA	NA	NA	NA	NA
Capitanio & Carcaillet (2008)	Europe	France	cool temperate	fire	1	volume	22	single event	stand	mid term	point in time	supporting service	biodiversity	biodiversity	empirical	NA	paired design	negative	0.86	NA	NA	NA	NA	NA
Capitanio & Carcaillet (2008)	Europe	France	cool temperate	fire	1	volume	28	single event	stand	long term	point in time	supporting service	biodiversity	biodiversity	empirical	NA	paired design	negative	0.86	NA	NA	NA	NA	NA
Carlson et al. (2012)	North America	USA	cool temperate	fire	0.89	basal area	3	single event	stand	short term	point in time	regulating services	climate regulation	carbon storage	empirical	no	prior to disturbance	negative	NA	NA	0.60139	0.07	1.98629	0.219869
Carlson et al. (2012)	North America	USA	cool temperate	fire	NA	NA	NA	single event	stand	mid term	point in time	regulating services	climate regulation	carbon storage	simulation	no	prior to disturbance	negative	NA	NA	NA	NA	NA	NA
Carlson et al. (2012)	North America	USA	cool temperate	fire	NA	NA	NA	single event	stand	long term	point in time	regulating services	climate regulation	carbon storage	simulation	no	prior to disturbance	negative	NA	NA	NA	NA	NA	NA
Carmona et al. (2002)	South America	Chile	cool temperate	fire	NA	NA	NA	single event	stand	short term	point in time	supporting service	biodiversity	species richness	empirical	no	paired design	negative	NA	NA	NA	NA	NA	NA
Catling (2009)	North America	Canada	cool temperate	fire	1	volume	9	single event	stand	mid term	point in time	supporting service	biodiversity	biodiversity	empirical	NA	paired design	positive	1.6	NA	NA	NA	NA	NA
Catling (2009)	North America	Canada	cool temperate	fire	1	volume	9	single event	stand	mid term	point in time	supporting service	biodiversity	species richness	empirical	NA	paired design	positive	NA	1.95	NA	NA	NA	NA
Chapman & McEwan (2012)	North America	USA	cool temperate	prescribed burning	NA	NA	NA	single event	stand	mid term	point in time	supporting service	biodiversity	species richness	empirical	no	prior to disturbance	negative	NA	NA	NA	NA	NA	NA
Chen & Shrestha (2012)	North America	Canada	boreal	fire	1	volume	2	single event	stand	short term	point in time	regulating services	climate regulation	carbon storage	empirical	NA	paired design	neutral	NA	NA	NA	NA	NA	1
Chen & Shrestha (2012)	North America	Canada	boreal	fire	1	volume	10	single event	stand	mid term	point in time	regulating services	climate regulation	carbon storage	empirical	NA	paired design	negative	NA	NA	NA	NA	NA	0.777778
Chen & Shrestha (2012)	North America	Canada	boreal	fire	1	volume	85	single event	stand	long term	point in time	regulating services	climate regulation	carbon storage	empirical	NA	paired design	positive	NA	NA	NA	NA	NA	1.85714
Chen & Shrestha (2012)	North America	Canada	boreal	fire	1	volume	140	single event	stand	very long term	point in time	regulating services	climate regulation	carbon storage	empirical	NA	paired design	positive	NA	NA	NA	NA	NA	1.92857
Chen et al. (2003)	North America	Canada	boreal	fire	NA	NA	NA	multiple events	region	mid term	average	regulating services	climate regulation	carbon storage	remote sensing	NA	paired design	negative	NA	NA	NA	NA	NA	NA
Chen et al. (2000)	North America	Canada	boreal	fire	NA	NA	NA	single event	region	short term	point in time	supporting service	primary production	primary production	simulation	no	prior to disturbance	negative	NA	NA	NA	NA	NA	NA
Chen et al. (2000)	North America	Canada	boreal	fire	NA	NA	NA	single event	region	mid term	point in time	supporting service	primary production	primary production	simulation	no	prior to disturbance	positive	NA	NA	NA	NA	NA	NA
Chen et al. (2000)	North America	Canada	boreal	fire	NA	NA	NA	single event	region	long term	point in time	supporting service	primary production	primary production	simulation	no	prior to disturbance	positive	NA	NA	NA	NA	NA	NA
Chen et al. (2000)	North America	Canada	boreal	fire	NA	NA	NA	single event	region	very long term	point in time	supporting service	primary production	primary production	simulation	no	prior to disturbance	positive	NA	NA	NA	NA	NA	NA
Chen et al. (2000)	North America	Canada	boreal	fire	NA	NA	NA	single event	region	short term	point in time	regulating services	climate regulation	carbon storage	simulation	no	prior to disturbance	negative	NA	NA	NA	NA	NA	NA
Chen et al. (2000)	North America	Canada	boreal	fire	NA	NA	NA	single event	region	mid term	point in time	regulating services	climate regulation	carbon storage	simulation	no	prior to disturbance	negative	NA	NA	NA	NA	NA	NA
Chen et al. (2000)	North America	Canada	boreal	fire	NA	NA	NA	single event	region	long term	point in time	regulating services	climate regulation	carbon storage	simulation	no	prior to disturbance	positive	NA	NA	NA	NA	NA	NA
Chen et al. (2000)	North America	Canada	boreal	fire	NA	NA	NA	single event	region	very long term	point in time	regulating services	climate regulation	carbon storage	simulation	no	prior to disturbance	positive	NA	NA	NA	NA	NA	NA
Chertov et al. (2009)	North America	Canada	boreal	fire	NA	NA	NA	multiple events	stand	very long term	average	regulating services	climate regulation	carbon storage	simulation	no	paired design	negative	NA	NA	NA	NA	NA	NA
Chiang et al. (2008)	North America	USA	cool temperate	prescribed burning	NA	NA	NA	single event	patch	short term	point in time	regulating services	climate regulation	carbon storage	empirical	no	paired design	neutral	NA	NA	NA	NA	NA	NA
Chiang et al. (2008)	North America	USA	cool temperate	prescribed burning	NA	NA	NA	single event	patch	short term	point in time	regulating services	climate regulation	carbon storage	empirical	no	paired design	neutral	NA	NA	NA	NA	NA	NA
Chipman & Johnson (2002)	North America	Canada	boreal	fire	NA	NA	NA	single event	stand	very long term	average	supporting service	biodiversity	species richness	empirical	NA	paired design	negative	NA	NA	NA	NA	NA	NA
Chipman & Johnson (2002)	North America	Canada	boreal	fire	NA	NA	NA	single event	stand	very long term	average	supporting service	biodiversity	biodiversity	empirical	NA	paired design	negative	NA	NA	NA	NA	NA	NA
Cissel et al. (1998)	North America	USA	cool temperate	prescribed burning	NA	NA	NA	multiple events	landscape	very long term	average	supporting service	biodiversity	habitat	expert opinion	NA	paired design	positive	NA	NA	NA	NA	NA	NA
Claridge et al. (2009)	Australasia	Australia	cool temperate	fire	NA	NA	NA	multiple events	landscape	long term	average	supporting service	biodiversity	species richness	empirical	NA	paired design	neutral	NA	NA	NA	NA	NA	NA
Clark et al. (2013)	North America	USA	cool temperate	fire	NA	NA	NA	single event	landscape	short term	average	supporting service	biodiversity	habitat	empirical	partial	paired design	negative	NA	NA	NA	NA	NA	NA
Clark et al. (1996)	North America	USA	cool temperate	fire	NA	NA	NA	multiple events	landscape	very long term	average	supporting service	biodiversity	species richness	expert opinion	NA	equilibrium condition (theoretical reference)	neutral	NA	NA	NA	NA	NA	NA
Clavero et al. (2011)	Europe	Spain	warm temperate	fire	NA	NA	NA	multiple events	region	mid term	point in time	supporting service	biodiversity	species richness	empirical	NA	paired design	mixed	NA	NA	NA	NA	NA	NA
Cobb et al. (2007)	North America	Canada	boreal	fire	NA	NA	NA	single event	patch	short term	point in time	supporting service	biodiversity	species richness	empirical	NA	paired design	positive	NA	NA	NA	NA	NA	NA
Cobb et al. (2011)	North America	Canada	boreal	fire	NA	NA	NA	single event	stand	short term	point in time	supporting service	biodiversity	species richness	empirical	yes	paired design	negative	NA	NA	NA	NA	NA	NA
Cobb et al. (2011)	North America	Canada	boreal	fire	NA	NA	NA	single event	stand	short term	point in time	supporting service	biodiversity	species richness	empirical	no	paired design	positive	NA	NA	NA	NA	NA	NA
Coleman & Rieske (2006)	North America	USA	warm temperate	prescribed burning	NA	NA	NA	single event	stand	short term	point in time	supporting service	biodiversity	species richness	empirical	no	paired design	neutral	NA	NA	NA	NA	NA	NA
Coleman & Rieske (2006)	North America	USA	warm temperate	prescribed burning	NA	NA	NA	single event	stand	short term	point in time	supporting service	biodiversity	biodiversity	empirical	no	paired design	neutral	NA	NA	NA	NA	NA	NA
Coleman & Rieske (2006)	North America	USA	warm temperate	prescribed burning	NA	NA	NA	single event	stand	short term	point in time	supporting service	biodiversity	species richness	empirical	no	paired design	negative	NA	NA	NA	NA	NA	NA
Coleman & Rieske (2006)	North America	USA	warm temperate	prescribed burning	NA	NA	NA	single event	stand	short term	point in time	supporting service	biodiversity	biodiversity	empirical	no	paired design	neutral	NA	NA	NA	NA	NA	NA
Colombaroli et al. (2013)	Europe	Switzerland	cool temperate	fire	NA	NA	NA	multiple events	landscape	very long term	average	supporting service	biodiversity	biodiversity	empirical	NA	prior to disturbance	mixed	NA	NA	NA	NA	NA	NA
Colombaroli et al. (2009)	Europe	Italy / Croatia	warm temperate	fire	NA	NA	NA	multiple events	region	very long term	average	supporting service	biodiversity	biodiversity	empirical	no	prior to disturbance	positive	NA	NA	NA	NA	NA	NA
Colombo et al. (2012)	North America	USA	cool temperate	fire	NA	NA	NA	multiple events	region	short term	point in time	regulating services	climate regulation	carbon storage	simulation	no	prior to disturbance	mixed	NA	NA	NA	NA	NA	NA
Colombo et al. (2012)	North America	USA	cool temperate	fire	NA	NA	NA	multiple events	region	mid term	point in time	regulating services	climate regulation	carbon storage	simulation	no	prior to disturbance	mixed	NA	NA	NA	NA	NA	NA
Colombo et al. (2012)	North America	USA	cool temperate	fire	NA	NA	NA	multiple events	region	long term	point in time	regulating services	climate regulation	carbon storage	simulation	no	prior to disturbance	negative	NA	NA	NA	NA	NA	NA
Conard et al. (2002)	Asia	Russia	boreal	fire	NA	NA	NA	multiple events	region	short term	point in time	regulating services	climate regulation	carbon storage	remote sensing	NA	prior to disturbance	negative	NA	NA	NA	NA	NA	NA
Concilio et al. (2006)	North America	USA	warm temperate	prescribed burning	NA	NA	NA	single event	stand	short term	point in time	regulating services	climate regulation	carbon storage	empirical	no	paired design	neutral	NA	NA	NA	NA	NA	NA
Concilio et al. (2006)	North America	USA	warm temperate	prescribed burning	NA	NA	NA	single event	stand	short term	point in time	regulating services	climate regulation	carbon storage	empirical	yes	paired design	neutral	NA	NA	NA	NA	NA	NA
Converse et al. (2006)	North America	USA	cool temperate	fire	NA	NA	NA	single event	stand	short term	point in time	supporting service	biodiversity	habitat	empirical	NA	prior to disturbance	mixed	NA	NA	NA	NA	NA	NA
Coomes et al. (2012)	Australasia	New Zealand	cool temperate	wind	NA	NA	NA	multiple events	stand	long term	average	regulating services	climate regulation	carbon storage	expert opinion	NA	paired design	negative	NA	NA	NA	NA	NA	NA
Coomes et al. (2012)	Australasia	New Zealand	cool temperate	wind	NA	NA	NA	multiple events	stand	long term	average	provisioning service	timber	timber	expert opinion	NA	paired design	negative	NA	NA	NA	NA	NA	NA
Coops & Wulder (2010)	North America	Canada	boreal	bark beetles	NA	NA	NA	multiple events	region	short term	average	regulating services	primary production	primary production	remote sensing	NA	prior to disturbance	negative	NA	NA	NA	NA	NA	NA
Cott et al. (2010)	North America	Canada	boreal	fire	NA	NA	NA	single event	landscape	mid term	point in time	supporting service	biodiversity	habitat	empirical	NA	paired design	negative	NA	NA	NA	NA	NA	NA
Cott et al. (2010)	North America	Canada	boreal	fire	NA	NA	NA	single event	landscape	long term	point in time	supporting service	biodiversity	habitat	expert opinion	NA	paired design	negative	NA	NA	NA	NA	NA	NA
Coursolle et al. (2006)	North America	Canada	boreal	fire	NA	NA	NA	single event	stand	short term	point in time	regulating services	climate regulation	carbon storage	empirical	NA	paired design	negative	NA	NA	NA	NA	NA	NA
Coursolle et al. (2006)	North America	Canada	boreal	fire	NA	NA	NA	single event	stand	mid term	point in time	regulating services	climate regulation	carbon storage	empirical	NA	paired design	positive	NA	NA	NA	NA	NA	NA
Coursolle et al. (2006)	North America	Canada	boreal	fire	NA	NA	NA	single event	stand	long term	point in time	regulating services	climate regulation	carbon storage	empirical	NA	paired design	positive	NA	NA	NA	NA	NA	NA
Coursolle et al. (2006)	North America	Canada	boreal	fire	NA	NA	NA	single event	stand	short term	point in time	supporting service	primary production	primary production	empirical	NA	paired design	negative	NA	NA	NA	NA	NA	NA
Coursolle et al. (2006)	North America	Canada	boreal	fire	NA	NA	NA	single event	stand	mid term	point in time	supporting service	primary production	primary production	empirical	NA	paired design	positive	NA	NA	NA	NA	NA	NA
Coursolle et al. (2006)	North America	Canada	boreal	fire	NA	NA	NA	single event	stand	long term	point in time	supporting service	primary production	primary production	empirical	NA	paired design	positive	NA	NA	NA	NA	NA	NA
Cowden & Peterson (2013)	North America	USA	warm temperate	wind	NA	NA	NA	single event	stand	short term	point in time	supporting service	biodiversity	species richness	empirical	NA	paired design	negative	NA	NA	NA	NA	NA	NA
Cowden & Peterson (2013)	North America	USA	warm temperate	wind	NA	NA	NA	single event	stand	short term	point in time	supporting service	biodiversity	biodiversity	empirical	NA	paired design	negative	NA	NA	NA	NA	NA	NA
Craig et al. (2010)	North America	USA	cool temperate	fire	NA	NA	NA	single event	stand	short term	point in time	supporting service	biodiversity	species richness	empirical	NA	paired design	positive	NA	NA	NA	NA	NA	NA
Crawford et al. (2001)	North America	USA	cool temperate	fire	0.97	basal area	2	single event	stand	short term	point in time	supporting service	biodiversity	species richness	empirical	no	paired design	positive	NA	1.35	NA	NA	NA	NA
Crawford et al. (2001)	North America	USA	cool temperate	fire	NA	NA	NA	single event	stand	short term	point in time	supporting service	biodiversity	biodiversity	empirical	no	paired design	positive	NA	NA	NA	NA	NA	NA
Cruise et al. (2009)	Europe	Italy	cool temperate	fire	NA	NA	NA	multiple events	landscape	very long term	average	regulating services	protection against soil erosion	protection against soil erosion	expert opinion	NA	paired design	negative	NA	NA	NA	NA	NA	NA
Cuchta et al. (2012a)	Europe	Slovakia	cool temperate	wind	NA	NA	NA	single event	stand	short term	point in time	supporting service	biodiversity	species richness	empirical	yes	paired design	negative	NA	NA	NA	NA	NA	NA
Cuchta et al. (2012a)	Europe	Slovakia	cool temperate	wind	NA	NA	NA	single event	stand	short term	point in time	supporting service	biodiversity	biodiversity	empirical	yes	paired design	negative	NA	NA	NA	NA	NA	NA
Cuchta et al. (2012b)	Europe	Slovakia	cool temperate	wind	NA	NA	NA	single event	stand	short term	point in time	supporting service	biodiversity	species richness	empirical	NA	prior to disturbance	negative	NA	NA	NA	NA	NA	NA
Cuchta et al. (2012b)	Europe	Slovakia	cool temperate	fire	NA	NA	NA	single event	stand	short term	point in time	supporting service	biodiversity	species richness	empirical	NA	prior to disturbance	negative	NA	NA	NA	NA	NA	NA
Czimczik et al. (2003)	Asia	Russia	boreal	fire	NA	NA	NA	single event	stand	short term	point in time	regulating services	climate regulation	carbon storage	empirical	no	paired design	negative	NA	NA	NA	NA	NA	NA
Daly et al. (2000)	North America	USA	cool temperate	fire	NA	NA	NA	multiple events	landscape	long term	average	regulating services	climate regulation	carbon storage	simulation	no	prior to disturbance	negative	NA	NA	NA	NA	NA	NA
D'Amato et al. (2011)	North America	USA	boreal	fire	0.85	basal area	2	single event	stand	short term	point in time	supporting service	biodiversity	species richness	empirical	NA	paired design	positive	NA	1.64	NA	NA	NA	NA
D'Amato et al. (2011)	North America	USA	boreal	fire	0.85	basal area	2	single event	stand	short term	point in time	supporting service	biodiversity	biodiversity	empirical	NA	paired design	positive	1.19	NA	NA	NA	NA	NA
D'Amato et al. (2011)	North America	USA	boreal	wind	0.84	basal area	10	single event	stand	mid term	point in time	supporting service	biodiversity	species richness	empirical	NA	paired design	positive	NA	1.54	NA	NA	NA	NA
D'Amato et al. (2011)	North America	USA	boreal	wind	0.84	basal area	10	single event	stand	mid term	point in time	supporting service	biodiversity	biodiversity	empirical	NA	paired design	neutral	1	NA	NA	NA	NA	NA
Davis et al. (2003)	Australasia	New Zealand	cool temperate	wind	1	basal area	25	single event	stand	mid term	point in time	regulating services	climate regulation	carbon storage	empirical	no	paired design	negative	NA	NA	0.596464	0.0807504	4.54867	0.914384
Davis et al. (2003)	Australasia	New Zealand	cool temperate	wind	1	basal area	120	single event	stand	very long term	point in time	regulating services	climate regulation	carbon storage	empirical	no	paired design	positive	NA	NA	1.13885	1.11501	1.15044	1.18664
Dawson & Bortolotti (2006)	North America	Canada	boreal	fire	NA	NA	NA	single event	landscape	short term	point in time	supporting service	biodiversity	habitat	empirical	NA	paired design	negative	NA	NA	NA	NA	NA	NA
Dawson & Bortolotti (2006)	North America	Canada	boreal	fire	NA	NA	NA	single event	landscape	mid term	point in time	supporting service	biodiversity	habitat	empirical	NA	paired design	positive	NA	NA	NA	NA	NA	NA
Death et al. (2003)	Australasia	New Zealand	cool temperate	wind	NA	NA	NA	single event	stand	short term	point in time	supporting service	biodiversity	species richness	empirical	NA	prior to disturbance	negative	NA	NA	NA	NA	NA	NA
DeGayner et al. (2005)	North America	USA	boreal	wind	NA	NA	NA	multiple events	landscape	very long term	average	supporting service	biodiversity	habitat	simulation	NA	paired design	negative	NA	NA	NA	NA	NA	NA
Degen et al. (2005)	Europe	France	cool temperate	wind	NA	NA	NA	single event	stand	short term	point in time	supporting service	biodiversity	species richness	empirical	yes	paired design	positive	NA	NA	NA	NA	NA	NA
Degen et al. (2005)	Europe	France	cool temperate	wind	NA	NA	NA	single event	stand	short term	point in time	supporting service	biodiversity	biodiversity	empirical	yes	paired design	positive	NA	NA	NA	NA	NA	NA
Delong & Kessler (2000)	North America	Canada	boreal	fire	NA	NA	NA	single event	stand	long term	point in time	supporting service	biodiversity	habitat	expert opinion	no	paired design	positive	NA	NA	NA	NA	NA	NA
Delong & Tanner (1996)	North America	Canada	boreal	fire	NA	NA	NA	multiple events	region	very long term	average	supporting service	biodiversity	biodiversity	expert opinion	NA	paired design	positive	NA	NA	NA	NA	NA	NA
DeSantis et al. (2010)	North America	USA	warm temperate	fire	NA	NA	NA	multiple events	region	long term	point in time	supporting service	biodiversity	species richness	expert opinion	NA	prior to disturbance	negative	NA	NA	NA	NA	NA	NA
Diadema et al. (2007)	Europe	France	cool temperate	fire	NA	NA	NA	single event	stand	short term	point in time	supporting service	biodiversity	species richness	empirical	NA	paired design	positive	NA	NA	NA	NA	NA	NA
Dickson et al. (2009)	North America	USA	warm temperate	prescribed burning	NA	NA	NA	single event	landscape	short term	point in time	supporting service	biodiversity	habitat	empirical	NA	paired design	mixed	NA	NA	NA	NA	NA	NA
Dodge et al. (2008)	North America	USA	cool temperate	fire	NA	NA	NA	single event	landscape	short term	point in time	supporting service	biodiversity	species richness	empirical	NA	paired design	mixed	NA	NA	NA	NA	NA	NA
Dodson & Peterson (2009)	North America	USA	cool temperate	fire	NA	NA	NA	single event	stand	short term	point in time	regulating services	protection against soil erosion	protection against soil erosion	expert opinion	NA	prior to disturbance	negative	NA	NA	NA	NA	NA	NA
Dodson et al. (2008)	North America	USA	cool temperate	prescribed burning	0.01	basal area	2	single event	stand	short term	point in time	supporting service	biodiversity	species richness	empirical	no	paired design	negative	NA	0.72	NA	NA	NA	NA
Dodson et al. (2007)	North America	USA	cool temperate	prescribed burning	NA	NA	NA	single event	stand	short term	point in time	supporting service	biodiversity	species richness	empirical	no	paired design	neutral	NA	NA	NA	NA	NA	NA
Don et al. (2012)	Europe	Slovakia	cool temperate	wind	NA	NA	NA	single event	stand	short term	point in time	regulating services	climate regulation	carbon storage	empirical	partial	paired design	negative	NA	NA	NA	NA	NA	NA
Donato et al. (2009)	North America	USA	cool temperate	fire	NA	NA	NA	multiple events	stand	mid term	point in time	supporting service	biodiversity	species richness	empirical	NA	paired design	positive	NA	NA	NA	NA	NA	NA
Donato et al. (2009)	North America	USA	cool temperate	fire	1	volume	2	single event	stand	short term	point in time	supporting service	biodiversity	species richness	empirical	NA	paired design	positive	NA	1.37	NA	NA	NA	NA
Donner et al. (2008)	North America	USA	cool temperate	fire	NA	NA	NA	multiple events	landscape	mid term	average	supporting service	biodiversity	habitat	simulation	no	prior to disturbance	positive	NA	NA	NA	NA	NA	NA
Dore et al. (2010)	North America	USA	cool temperate	fire	1	volume	11	single event	stand	mid term	point in time	regulating services	climate regulation	carbon storage	empirical	no	paired design	negative	NA	NA	0.580223	0	4.98594	0.143621
Dore et al. (2010)	North America	USA	cool temperate	fire	NA	NA	NA	single event	stand	short term	point in time	supporting service	primary production	primary production	empirical	no	paired design	negative	NA	NA	NA	NA	NA	NA
Dore et al. (2008)	North America	USA	cool temperate	fire	1	basal area	20	single event	stand	mid term	point in time	regulating services	climate regulation	carbon storage	empirical	no	paired design	negative	NA	NA	0.53046	0.0172732	4.94574	0.870494
Dore et al. (2008)	North America	USA	cool temperate	fire	NA	NA	NA	single event	stand	mid term	point in time	supporting service	primary production	primary production	empirical	no	paired design	negative	NA	NA	NA	NA	NA	NA
Dore et al. (2012)	North America	USA	cool temperate	fire	NA	NA	NA	single event	stand	mid term	point in time	supporting service	primary production	primary production	empirical	no	paired design	negative	NA	NA	NA	NA	NA	NA
Dore et al. (2012)	North America	USA	cool temperate	fire	NA	NA	NA	single event	stand	mid term	point in time	regulating services	climate regulation	carbon storage	empirical	no	paired design	negative	NA	NA	NA	NA	NA	NA
Dore et al. (2012)	North America	USA	cool temperate	fire	NA	NA	NA	single event	stand	mid term	point in time	regulating services	climate regulation	albedo	empirical	no	paired design	positive	NA	NA	NA	NA	NA	NA
Driscoll et al. (2010)	Australasia	Australia	cool temperate	fire	NA	NA	NA	multiple events	landscape	NA	average	supporting service	biodiversity	species richness	empirical	NA	paired design	negative	NA	NA	NA	NA	NA	NA
Dun et al. (2009)	North America	USA	cool temperate	prescribed burning	NA	NA	NA	single event	stand	short term	point in time	regulating services	protection against soil erosion	protection against soil erosion	simulation	NA	prior to disturbance	neutral	NA	NA	NA	NA	NA	NA
Dunford et al. (2006)	North America	Canada	boreal	fire	NA	NA	NA	single event	stand	short term	point in time	supporting service	biodiversity	habitat	empirical	NA	paired design	negative	NA	NA	NA	NA	NA	NA
Dunford et al. (2006)	North America	Canada	boreal	fire	NA	NA	NA	single event	stand	mid term	point in time	supporting service	biodiversity	habitat	empirical	NA	paired design	negative	NA	NA	NA	NA	NA	NA
Dunford et al. (2006)	North America	Canada	boreal	fire	NA	NA	NA	single event	stand	long term	point in time	supporting service	biodiversity	habitat	empirical	NA	paired design	neutral	NA	NA	NA	NA	NA	NA
Elliott et al. (2002)	North America	USA	cool temperate	wind	NA	NA	NA	single event	stand	short term	point in time	supporting service	biodiversity	biodiversity	empirical	yes	paired design	neutral	NA	NA	NA	NA	NA	NA
Elliott et al. (2002)	North America	USA	cool temperate	wind	NA	NA	NA	single event	stand	short term	point in time	supporting service	biodiversity	species richness	empirical	yes	paired design	positive	NA	NA	NA	NA	NA	NA
Elliott & Vose (2005)	North America	USA	warm temperate	prescribed burning	0.0396312	basal area	2	single event	stand	short term	point in time	supporting service	biodiversity	species richness	empirical	no	paired design	neutral	NA	1	NA	NA	NA	NA
Elliott & Vose (2005)	North America	USA	warm temperate	prescribed burning	0.0396312	basal area	2	single event	stand	short term	point in time	supporting service	biodiversity	biodiversity	empirical	no	paired design	neutral	1	NA	NA	NA	NA	NA
Emelko et al. (2011)	North America	Canada	boreal	fire	NA	NA	NA	single event	landscape	short term	point in time	provisioning service	fresh water	fresh water	empirical	yes	paired design	negative	NA	NA	NA	NA	NA	NA
Emelko et al. (2011)	North America	Canada	boreal	fire	NA	NA	NA	single event	landscape	short term	point in time	provisioning service	fresh water	fresh water	empirical	no	paired design	negative	NA	NA	NA	NA	NA	NA
Euskirchen et al. (2009)	North America	USA	boreal	fire	NA	NA	NA	multiple events	region	mid term	point in time	regulating services	climate regulation	albedo	simulation	no	prior to disturbance	positive	NA	NA	NA	NA	NA	NA
Euskirchen et al. (2009)	North America	USA	boreal	fire	NA	NA	NA	multiple events	region	long term	point in time	regulating services	climate regulation	albedo	simulation	no	prior to disturbance	positive	NA	NA	NA	NA	NA	NA
Euskirchen et al. (2009)	North America	USA	boreal	fire	NA	NA	NA	multiple events	region	very long term	point in time	regulating services	climate regulation	albedo	simulation	no	prior to disturbance	positive	NA	NA	NA	NA	NA	NA
Everett et al. (1997)	North America	USA	cool temperate	fire	NA	NA	NA	multiple events	region	very long term	average	supporting service	biodiversity	habitat	expert opinion	NA	paired design	positive	NA	NA	NA	NA	NA	NA
Farr et al. (2011)	Australasia	Australia	warm temperate	fire	NA	NA	NA	single event	stand	mid term	point in time	supporting service	biodiversity	species richness	empirical	NA	paired design	positive	NA	NA	NA	NA	NA	NA
Fenton & Bergeron (2008)	North America	Canada	boreal	fire	1	volume	100	single event	stand	long term	point in time	supporting service	biodiversity	species richness	empirical	NA	paired design	negative	NA	0.82	NA	NA	NA	NA
Fenton & Bergeron (2008)	North America	Canada	boreal	fire	1	volume	200	single event	stand	very long term	point in time	supporting service	biodiversity	species richness	empirical	NA	paired design	negative	NA	0.84	NA	NA	NA	NA
Ffolliott et al. (2011)	North America	USA	cool temperate	fire	NA	NA	NA	single event	stand	short term	point in time	regulating services	protection against soil erosion	protection against soil erosion	empirical	NA	prior to disturbance	negative	NA	NA	NA	NA	NA	NA
Flint et al. (2012)	North America	USA	cool temperate	bark beetles	NA	NA	NA	NA	region	NA	point in time	cultural service	recreation	recreation	questionnaire	NA	prior to disturbance	negative	NA	NA	NA	NA	NA	NA
Flint et al. (2012)	North America	USA	cool temperate	bark beetles	NA	NA	NA	NA	region	NA	point in time	supporting service	biodiversity	habitat	questionnaire	NA	prior to disturbance	negative	NA	NA	NA	NA	NA	NA
Flint et al. (2012)	North America	USA	cool temperate	bark beetles	NA	NA	NA	NA	region	NA	point in time	regulating services	protection against soil erosion	protection against soil erosion	questionnaire	NA	prior to disturbance	negative	NA	NA	NA	NA	NA	NA
Flint et al. (2012)	North America	USA	cool temperate	bark beetles	NA	NA	NA	NA	region	NA	point in time	provisioning service	timber	timber	questionnaire	NA	prior to disturbance	negative	NA	NA	NA	NA	NA	NA
Fontaine et al. (2009)	North America	USA	cool temperate	fire	NA	NA	NA	single event	patch	short term	point in time	supporting service	biodiversity	species richness	empirical	yes	paired design	neutral	NA	NA	NA	NA	NA	NA
Fontaine et al. (2009)	North America	USA	cool temperate	fire	NA	NA	NA	single event	patch	mid term	point in time	supporting service	biodiversity	species richness	empirical	yes	paired design	neutral	NA	NA	NA	NA	NA	NA
Fontaine et al. (2009)	North America	USA	cool temperate	fire	NA	NA	NA	multiple events	patch	mid term	point in time	supporting service	biodiversity	species richness	empirical	yes	paired design	neutral	NA	NA	NA	NA	NA	NA
Fontúrbel et al. (2012)	Europe	Spain	warm temperate	prescribed burning	NA	NA	NA	single event	stand	short term	point in time	supporting service	biodiversity	biodiversity	empirical	NA	paired design	positive	NA	NA	NA	NA	NA	NA
Franklin et al. (2003)	North America	USA	warm temperate	prescribed burning	NA	NA	NA	multiple events	stand	short term	point in time	supporting service	biodiversity	biodiversity	empirical	no	paired design	negative	NA	NA	NA	NA	NA	NA
Fukui et al. (2011)	Asia	Japan	cool temperate	wind	NA	NA	NA	single event	stand	short term	point in time	supporting service	biodiversity	species richness	empirical	NA	paired design	negative	NA	NA	NA	NA	NA	NA
Fulé et al. (2002)	North America	USA	warm temperate	prescribed burning	0.19	basal area	1	single event	patch	short term	point in time	supporting service	biodiversity	species richness	empirical	no	paired design	negative	NA	0.92	NA	NA	NA	NA
Fulé et al. (2002)	North America	USA	warm temperate	prescribed burning	NA	NA	NA	single event	patch	short term	point in time	supporting service	biodiversity	biodiversity	empirical	no	paired design	negative	NA	NA	NA	NA	NA	NA
Gaboury et al. (2009)	North America	Canada	boreal	fire	NA	NA	NA	multiple events	stand	long term	average	regulating services	climate regulation	carbon storage	simulation	no	paired design	negative	NA	NA	NA	NA	NA	NA
Gagnon et al. (2013)	North America	USA	warm temperate	prescribed burning	NA	NA	NA	single event	stand	short term	point in time	supporting service	biodiversity	habitat	empirical	NA	paired design	positive	NA	NA	NA	NA	NA	NA
Gagnon et al. (2013)	North America	USA	warm temperate	prescribed burning	NA	NA	NA	single event	stand	mid term	point in time	supporting service	biodiversity	habitat	empirical	NA	paired design	positive	NA	NA	NA	NA	NA	NA
Gaines et al. (2010)	North America	USA	cool temperate	fire	NA	NA	NA	multiple events	region	NA	average	supporting service	biodiversity	habitat	simulation	no	prior to disturbance	mixed	NA	NA	NA	NA	NA	NA
Gandhi et al. (2010)	North America	USA	boreal	wind	NA	NA	NA	single event	stand	short term	point in time	supporting service	biodiversity	biodiversity	empirical	no	paired design	positive	NA	NA	NA	NA	NA	NA
Gandhi et al. (2008)	North America	USA	boreal	wind	NA	NA	NA	single event	stand	short term	point in time	supporting service	biodiversity	biodiversity	empirical	no	paired design	neutral	NA	NA	NA	NA	NA	NA
Gandhi et al. (2008)	North America	USA	boreal	wind	0.7	basal area	3	single event	stand	short term	point in time	supporting service	biodiversity	species richness	empirical	no	paired design	positive	NA	1.09	NA	NA	NA	NA
Gandhi et al. (2008)	North America	USA	boreal	wind	NA	NA	NA	single event	stand	short term	point in time	supporting service	biodiversity	biodiversity	empirical	yes	paired design	neutral	NA	NA	NA	NA	NA	NA
Gandhi et al. (2008)	North America	USA	boreal	wind	NA	NA	NA	single event	stand	short term	point in time	supporting service	biodiversity	species richness	empirical	yes	paired design	positive	NA	NA	NA	NA	NA	NA
Garbalinska & Sklodowski (2008)	Europe	Poland	cool temperate	wind	NA	NA	NA	single event	stand	short term	point in time	supporting service	biodiversity	habitat	expert opinion	NA	paired design	mixed	NA	NA	NA	NA	NA	NA
Gaulton et al. (2011)	North America	Canada	boreal	fire	NA	NA	NA	multiple events	region	NA	average	supporting service	biodiversity	habitat	expert opinion	NA	NA	positive	NA	NA	NA	NA	NA	NA
George et al. (2006)	Asia	Russia	boreal	fire	NA	NA	NA	multiple events	region	short term	average	regulating services	climate regulation	carbon storage	expert opinion	NA	prior to disturbance	negative	NA	NA	NA	NA	NA	NA
Gerald et al. (2006)	North America	USA	warm temperate	prescribed burning	NA	NA	NA	multiple events	landscape	short term	average	supporting service	biodiversity	habitat	expert opinion	NA	paired design	positive	NA	NA	NA	NA	NA	NA
Glasgow & Matlack (2007)	North America	USA	cool temperate	prescribed burning	NA	NA	NA	single event	stand	short term	point in time	supporting service	biodiversity	biodiversity	empirical	no	paired design	neutral	NA	NA	NA	NA	NA	NA
Glasgow et al. (2007)	North America	USA	cool temperate	prescribed burning	NA	NA	NA	single event	stand	short term	point in time	supporting service	biodiversity	species richness	empirical	no	paired design	neutral	NA	NA	NA	NA	NA	NA
Glaubitz et al. (2003)	Australasia	Australia	cool temperate	prescribed burning	NA	NA	NA	single event	stand	mid term	point in time	supporting service	biodiversity	biodiversity	empirical	no	paired design	neutral	NA	NA	NA	NA	NA	NA
González-Tagle et al. (2008)	North America	Mexico	warm temperate	fire	0.9	basal area	4	single event	stand	short term	point in time	supporting service	biodiversity	species richness	empirical	NA	paired design	negative	NA	0.57	NA	NA	NA	NA
González-Tagle et al. (2008)	North America	Mexico	warm temperate	fire	NA	NA	NA	single event	stand	mid term	point in time	supporting service	biodiversity	species richness	empirical	NA	paired design	negative	NA	NA	NA	NA	NA	NA
González-Tagle et al. (2008)	North America	Mexico	warm temperate	fire	NA	NA	NA	single event	stand	long term	point in time	supporting service	biodiversity	species richness	empirical	NA	paired design	negative	NA	NA	NA	NA	NA	NA
González-Tagle et al. (2008)	North America	Mexico	warm temperate	fire	NA	NA	NA	single event	stand	short term	point in time	supporting service	biodiversity	biodiversity	empirical	NA	paired design	neutral	NA	NA	NA	NA	NA	NA
González-Tagle et al. (2008)	North America	Mexico	warm temperate	fire	NA	NA	NA	single event	stand	mid term	point in time	supporting service	biodiversity	biodiversity	empirical	NA	paired design	negative	NA	NA	NA	NA	NA	NA
González-Tagle et al. (2008)	North America	Mexico	warm temperate	fire	NA	NA	NA	single event	stand	long term	point in time	supporting service	biodiversity	biodiversity	empirical	NA	paired design	positive	NA	NA	NA	NA	NA	NA
Grant et al. (2006)	North America	Canada	boreal	fire	1	volume	5	single event	stand	short term	point in time	regulating services	climate regulation	carbon storage	simulation	no	prior to disturbance	negative	NA	NA	NA	0.0333333	NA	1.12308
Grant et al. (2006)	North America	Canada	boreal	fire	1	volume	25	single event	stand	mid term	point in time	regulating services	climate regulation	carbon storage	simulation	no	prior to disturbance	negative	NA	NA	NA	0.1	NA	1.10769
Grant et al. (2006)	North America	Canada	boreal	fire	1	volume	100	single event	stand	long term	point in time	regulating services	climate regulation	carbon storage	simulation	no	prior to disturbance	negative	NA	NA	NA	0.833333	NA	1.03077
Greenberg (2001)	North America	USA	cool temperate	wind	NA	NA	NA	single event	stand	short term	point in time	supporting service	biodiversity	species richness	empirical	yes	paired design	positive	NA	NA	NA	NA	NA	NA
Greenberg (2001)	North America	USA	cool temperate	wind	NA	NA	NA	single event	stand	short term	point in time	supporting service	biodiversity	biodiversity	empirical	yes	paired design	positive	NA	NA	NA	NA	NA	NA
Greenberg (2002)	North America	USA	cool temperate	wind	NA	NA	NA	single event	landscape	short term	point in time	supporting service	biodiversity	habitat	empirical	yes	paired design	neutral	NA	NA	NA	NA	NA	NA
Greenberg (2002)	North America	USA	cool temperate	wind	NA	NA	NA	single event	landscape	short term	point in time	supporting service	biodiversity	habitat	empirical	no	paired design	neutral	NA	NA	NA	NA	NA	NA
Greenberg & Lanham (2001)	North America	USA	cool temperate	wind	0.53	basal area	3	single event	stand	short term	point in time	supporting service	biodiversity	species richness	empirical	NA	paired design	positive	NA	1.32	NA	NA	NA	NA
Greenberg & Lanham (2001)	North America	USA	cool temperate	wind	0.53	basal area	3	single event	stand	short term	point in time	supporting service	biodiversity	biodiversity	empirical	NA	paired design	neutral	1	NA	NA	NA	NA	NA
Greenberg & Miller (2004)	North America	USA	warm temperate	wind	0.41	basal area	4	single event	stand	short term	point in time	supporting service	biodiversity	species richness	empirical	no	paired design	neutral	NA	1	NA	NA	NA	NA
Greenberg & Miller (2004)	North America	USA	warm temperate	wind	NA	NA	NA	single event	stand	short term	point in time	supporting service	biodiversity	species richness	empirical	yes	paired design	neutral	NA	NA	NA	NA	NA	NA
Greenberg & Miller (2004)	North America	USA	warm temperate	wind	NA	NA	NA	single event	stand	short term	point in time	supporting service	biodiversity	habitat	empirical	no	paired design	neutral	NA	NA	NA	NA	NA	NA
Greenberg & Miller (2004)	North America	USA	warm temperate	wind	NA	NA	NA	single event	stand	short term	point in time	supporting service	biodiversity	habitat	empirical	yes	paired design	neutral	NA	NA	NA	NA	NA	NA
Griffis et al. (2001)	North America	USA	cool temperate	fire	NA	NA	NA	multiple events	patch	short term	point in time	supporting service	biodiversity	species richness	empirical	no	paired design	neutral	NA	NA	NA	NA	NA	NA
Gustafson et al. (2010)	Asia	Russia	boreal	fire	NA	NA	NA	multiple events	region	very long term	average	provisioning service	timber	timber	simulation	NA	equilibrium condition (theoretical reference)	negative	NA	NA	NA	NA	NA	NA
Haeussler et al. (2007)	North America	Canada	boreal	prescribed burning	NA	NA	NA	single event	stand	short term	point in time	supporting service	biodiversity	species richness	empirical	no	paired design	negative	NA	NA	NA	NA	NA	NA
Haeussler et al. (2007)	North America	Canada	boreal	prescribed burning	NA	NA	NA	single event	stand	short term	point in time	supporting service	biodiversity	species richness	empirical	no	paired design	negative	NA	NA	NA	NA	NA	NA
Hagemann et al. (2010)	North America	Canada	boreal	fire	1	volume	21	single event	stand	mid term	point in time	regulating services	climate regulation	carbon storage	empirical	no	paired design	negative	NA	NA	0.795138	0	0.705298	0.99358
Haimi et al. (2000)	Europe	Finland	boreal	prescribed burning	NA	NA	NA	single event	stand	short term	point in time	supporting service	biodiversity	habitat	expert opinion	NA	prior to disturbance	negative	NA	NA	NA	NA	NA	NA
Hamlin et al. (2012)	North America	USA	cool temperate	fire	NA	NA	NA	multiple events	landscape	very long term	point in time	supporting service	biodiversity	habitat	expert opinion	NA	NA	positive	NA	NA	NA	NA	NA	NA
Hamlin et al. (2012)	North America	USA	cool temperate	fire	NA	NA	NA	multiple events	landscape	very long term	point in time	supporting service	biodiversity	biodiversity	expert opinion	NA	NA	positive	NA	NA	NA	NA	NA	NA
Hancock et al. (2011)	Europe	Scotland	cool temperate	fire	NA	NA	NA	single event	stand	short term	point in time	supporting service	biodiversity	habitat	empirical	NA	paired design	positive	NA	NA	NA	NA	NA	NA
Hart & Chen (2008)	North America	Canada	boreal	fire	1	volume	25	single event	stand	mid term	point in time	supporting service	biodiversity	species richness	empirical	NA	paired design	negative	NA	0.87	NA	NA	NA	NA
Hart & Chen (2008)	North America	Canada	boreal	fire	1	volume	81	single event	stand	long term	point in time	supporting service	biodiversity	species richness	empirical	NA	paired design	neutral	NA	1	NA	NA	NA	NA
Hart & Chen (2008)	North America	Canada	boreal	fire	1	volume	139	single event	stand	very long term	point in time	supporting service	biodiversity	species richness	empirical	NA	paired design	positive	NA	1.1	NA	NA	NA	NA
Harvey & Holzman (2013)	North America	USA	warm temperate	fire	NA	NA	NA	single event	stand	mid term	point in time	supporting service	biodiversity	species richness	empirical	NA	paired design	positive	NA	NA	NA	NA	NA	NA
Harvey & Holzman (2013)	North America	USA	warm temperate	fire	NA	NA	NA	single event	stand	mid term	point in time	supporting service	biodiversity	biodiversity	empirical	NA	paired design	positive	NA	NA	NA	NA	NA	NA
Hayes et al. (2011)	North America	NA	boreal	fire	NA	NA	NA	multiple events	region	mid term	point in time	regulating services	climate regulation	carbon storage	simulation	NA	prior to disturbance	negative	NA	NA	NA	NA	NA	NA
Hayes et al. (2011)	North America	NA	boreal	fire	NA	NA	NA	multiple events	region	short term	point in time	regulating services	climate regulation	carbon storage	simulation	NA	prior to disturbance	negative	NA	NA	NA	NA	NA	NA
Hayes et al. (2011)	Asia	NA	boreal	fire	NA	NA	NA	multiple events	region	mid term	point in time	regulating services	climate regulation	carbon storage	simulation	NA	prior to disturbance	negative	NA	NA	NA	NA	NA	NA
Hayes et al. (2011)	Europe	NA	boreal	fire	NA	NA	NA	multiple events	region	mid term	point in time	regulating services	climate regulation	carbon storage	simulation	NA	prior to disturbance	negative	NA	NA	NA	NA	NA	NA
Hayes et al. (2011)	Asia	NA	boreal	fire	NA	NA	NA	multiple events	region	short term	point in time	regulating services	climate regulation	carbon storage	simulation	NA	prior to disturbance	negative	NA	NA	NA	NA	NA	NA
Hayes et al. (2011)	Europe	NA	boreal	fire	NA	NA	NA	multiple events	region	short term	point in time	regulating services	climate regulation	carbon storage	simulation	NA	prior to disturbance	negative	NA	NA	NA	NA	NA	NA
Henderson & Keith (2002)	Australasia	Australia	warm temperate	fire	NA	NA	NA	multiple events	patch	long term	point in time	supporting service	biodiversity	species richness	expert opinion	NA	prior to disturbance	negative	NA	NA	NA	NA	NA	NA
Hernández-Rodríguez et al. (2013)	Europe	Spain	warm temperate	fire	NA	NA	NA	single event	stand	short term	average	supporting service	biodiversity	species richness	empirical	NA	NA	positive	NA	NA	NA	NA	NA	NA
Herrando & Brotons (2002)	Europe	Spain	warm temperate	fire	NA	NA	NA	multiple events	landscape	long term	point in time	supporting service	biodiversity	habitat	empirical	NA	paired design	neutral	NA	NA	NA	NA	NA	NA
Hicke et al. (2003)	North America	Canada / USA	boreal	fire	NA	NA	NA	multiple events	region	short term	point in time	regulating services	climate regulation	carbon storage	simulation	no	prior to disturbance	negative	NA	NA	NA	NA	NA	NA
Hicke et al. (2003)	North America	Canada / USA	boreal	fire	NA	NA	NA	multiple events	region	short term	point in time	regulating services	climate regulation	carbon storage	simulation	no	prior to disturbance	neutral	NA	NA	NA	NA	NA	NA
Hicke et al. (2003)	North America	Canada / USA	boreal	fire	NA	NA	NA	multiple events	region	short term	point in time	supporting service	primary production	primary production	simulation	no	prior to disturbance	negative	NA	NA	NA	NA	NA	NA
Hicke et al. (2003)	North America	Canada / USA	boreal	fire	NA	NA	NA	multiple events	region	short term	point in time	supporting service	primary production	primary production	simulation	no	prior to disturbance	neutral	NA	NA	NA	NA	NA	NA
Hindrum et al. (2012)	Australasia	Australia	cool temperate	prescribed burning	NA	NA	NA	single event	stand	short term	point in time	supporting service	biodiversity	species richness	empirical	NA	paired design	mixed	NA	NA	NA	NA	NA	NA
Hingston & Grove (2010)	Australasia	Australia	cool temperate	fire	1	volume	5	single event	stand	short term	point in time	supporting service	biodiversity	species richness	empirical	NA	paired design	negative	NA	0.75	NA	NA	NA	NA
Hingston & Grove (2010)	Australasia	Australia	cool temperate	fire	1	volume	25	single event	stand	mid term	point in time	supporting service	biodiversity	species richness	empirical	NA	paired design	negative	NA	0.86	NA	NA	NA	NA
Hingston & Grove (2010)	Australasia	Australia	cool temperate	fire	1	volume	100	single event	stand	long term	point in time	supporting service	biodiversity	species richness	empirical	NA	paired design	positive	NA	1.11	NA	NA	NA	NA
Hingston & Grove (2010)	Australasia	Australia	cool temperate	fire	1	volume	150	single event	stand	very long term	point in time	supporting service	biodiversity	species richness	empirical	NA	paired design	positive	NA	1.14	NA	NA	NA	NA
Hirao et al. (2008)	Asia	Japan	cool temperate	wind	NA	NA	NA	single event	stand	short term	point in time	supporting service	biodiversity	species richness	empirical	NA	paired design	neutral	NA	NA	NA	NA	NA	NA
Hockaday et al. (2009)	North America	USA	boreal	fire	NA	NA	NA	single event	stand	mid term	point in time	regulating services	climate regulation	carbon storage	simulation	NA	paired design	negative	NA	NA	NA	NA	NA	NA
Holden et al. (2013)	North America	USA	boreal	fire	1	volume	1	single event	stand	short term	point in time	supporting service	biodiversity	biodiversity	empirical	NA	paired design	positive	1.5	NA	NA	NA	NA	NA
Holden et al. (2013)	North America	USA	boreal	fire	1	volume	23	single event	stand	mid term	point in time	supporting service	biodiversity	biodiversity	empirical	NA	paired design	positive	1.5	NA	NA	NA	NA	NA
Holden et al. (2013)	North America	USA	boreal	fire	NA	NA	NA	single event	stand	long term	point in time	supporting service	biodiversity	biodiversity	empirical	NA	paired design	positive	NA	NA	NA	NA	NA	NA
Holden et al. (2013)	North America	USA	boreal	fire	NA	NA	NA	single event	stand	short term	point in time	regulating services	climate regulation	carbon storage	empirical	NA	paired design	positive	NA	NA	NA	NA	NA	NA
Holden et al. (2013)	North America	USA	boreal	fire	NA	NA	NA	single event	stand	mid term	point in time	regulating services	climate regulation	carbon storage	empirical	NA	paired design	positive	NA	NA	NA	NA	NA	NA
Holden et al. (2013)	North America	USA	boreal	fire	NA	NA	NA	single event	stand	long term	point in time	regulating services	climate regulation	carbon storage	empirical	NA	paired design	positive	NA	NA	NA	NA	NA	NA
Holzmueller et al. (2009)	North America	USA	warm temperate	fire	NA	NA	NA	multiple events	stand	long term	point in time	supporting service	biodiversity	biodiversity	empirical	no	paired design	neutral	NA	NA	NA	NA	NA	NA
Holzmueller et al. (2009)	North America	USA	warm temperate	fire	NA	NA	NA	single event	stand	long term	point in time	supporting service	biodiversity	biodiversity	empirical	no	paired design	neutral	NA	NA	NA	NA	NA	NA
Holzmueller et al. (2009)	North America	USA	warm temperate	fire	NA	NA	NA	multiple events	stand	long term	point in time	supporting service	biodiversity	species richness	empirical	no	paired design	positive	NA	NA	NA	NA	NA	NA
Holzmueller et al. (2009)	North America	USA	warm temperate	fire	NA	NA	NA	single event	stand	long term	point in time	supporting service	biodiversity	species richness	empirical	no	paired design	positive	NA	NA	NA	NA	NA	NA
Hopton et al. (2009)	North America	USA	cool temperate	wind	NA	NA	NA	single event	stand	short term	point in time	supporting service	biodiversity	habitat	empirical	NA	paired design	mixed	NA	NA	NA	NA	NA	NA
Horrocks et al. (2001)	Australasia	New Zealand	warm temperate	prescribed burning	NA	NA	NA	multiple events	landscape	very long term	average	regulating services	protection against soil erosion	protection against soil erosion	expert opinion	NA	prior to disturbance	negative	NA	NA	NA	NA	NA	NA
Hossack et al. (2009)	North America	USA	cool temperate	fire	NA	NA	NA	single event	stand	short term	point in time	supporting service	biodiversity	habitat	empirical	NA	paired design	positive	NA	NA	NA	NA	NA	NA
Hossack et al. (2013a)	North America	USA	cool temperate	fire	NA	NA	NA	single event	landscape	short term	point in time	supporting service	biodiversity	biodiversity	empirical	NA	paired design	mixed	NA	NA	NA	NA	NA	NA
Hossack et al. (2013b)	North America	USA	boreal	fire	NA	NA	NA	multiple events	landscape	NA	average	supporting service	biodiversity	habitat	expert opinion	NA	NA	positive	NA	NA	NA	NA	NA	NA
Houseman & Anderson (2002)	North America	USA	cool temperate	prescribed burning	NA	NA	NA	single event	stand	short term	point in time	supporting service	biodiversity	habitat	empirical	NA	paired design	positive	NA	NA	NA	NA	NA	NA
Huang et al. (2013)	North America	USA	boreal	fire	NA	NA	NA	single event	region	mid term	point in time	supporting service	primary production	primary production	remote sensing	NA	paired design	negative	NA	NA	NA	NA	NA	NA
Huang et al. (2013)	North America	USA	boreal	fire	NA	NA	NA	single event	region	mid term	point in time	regulating services	climate regulation	carbon storage	remote sensing	NA	paired design	mixed	NA	NA	NA	NA	NA	NA
Huber (2005)	Europe	Germany	cool temperate	bark beetles	NA	NA	NA	single event	landscape	short term	point in time	provisioning service	fresh water	fresh water	empirical	partial	prior to disturbance	neutral	NA	NA	NA	NA	NA	NA
Huber (2005)	Europe	Germany	cool temperate	bark beetles	NA	NA	NA	single event	landscape	mid term	point in time	provisioning service	fresh water	fresh water	empirical	partial	prior to disturbance	neutral	NA	NA	NA	NA	NA	NA
Huber et al. (2010)	Europe	Germany	cool temperate	wind	NA	NA	NA	multiple events	landscape	mid term	average	provisioning service	fresh water	fresh water	expert opinion	NA	prior to disturbance	negative	NA	NA	NA	NA	NA	NA
Huber et al. (2010)	Europe	Germany	cool temperate	bark beetles	NA	NA	NA	multiple events	landscape	mid term	average	provisioning service	fresh water	fresh water	expert opinion	NA	prior to disturbance	negative	NA	NA	NA	NA	NA	NA
Hudiburg et al. (2009)	North America	USA	cool temperate	fire	NA	NA	NA	multiple events	region	long term	average	regulating services	climate regulation	carbon storage	expert opinion	NA	paired design	negative	NA	NA	NA	NA	NA	NA
Hudiburg et al. (2012)	North America	Canada	cool temperate	fire	NA	NA	NA	single event	stand	long term	point in time	supporting service	biodiversity	species richness	empirical	NA	paired design	positive	NA	NA	NA	NA	NA	NA
Hudiburg et al. (2012)	North America	Canada	cool temperate	fire	0.75	area	1	single event	stand	short term	point in time	supporting service	biodiversity	species richness	empirical	NA	paired design	positive	NA	1.5	NA	NA	NA	NA
Hudiburg et al. (2012)	North America	Canada	cool temperate	fire	NA	NA	NA	single event	stand	long term	point in time	supporting service	biodiversity	biodiversity	empirical	NA	paired design	positive	NA	NA	NA	NA	NA	NA
Hudiburg et al. (2012)	North America	Canada	cool temperate	fire	0.75	area	1	single event	stand	short term	point in time	supporting service	biodiversity	biodiversity	empirical	NA	paired design	positive	1.04	NA	NA	NA	NA	NA
Huisinga et al. (2005)	North America	USA	cool temperate	fire	NA	NA	NA	single event	stand	short term	point in time	supporting service	biodiversity	species richness	empirical	NA	paired design	positive	NA	NA	NA	NA	NA	NA
Huisinga et al. (2005)	North America	USA	cool temperate	fire	NA	NA	NA	single event	stand	short term	point in time	supporting service	biodiversity	biodiversity	empirical	NA	paired design	positive	NA	NA	NA	NA	NA	NA
Hunt & Haider (2004)	North America	Canada	boreal	fire	NA	NA	NA	single event	landscape	short term	point in time	cultural service	recreation	recreation	questionnaire	no	paired design	negative	NA	NA	NA	NA	NA	NA
Hurteau & North (2008)	North America	USA	cool temperate	prescribed burning	NA	NA	NA	multiple events	stand	short term	point in time	supporting service	biodiversity	species richness	empirical	NA	paired design	mixed	NA	NA	NA	NA	NA	NA
Hurteau et al. (2009)	North America	USA	cool temperate	fire	NA	NA	NA	multiple events	region	long term	average	regulating services	climate regulation	carbon storage	expert opinion	NA	prior to disturbance	negative	NA	NA	NA	NA	NA	NA
Hurteau et al. (2011)	North America	USA	warm temperate	fire	NA	NA	NA	multiple events	landscape	very long term	point in time	regulating services	climate regulation	carbon storage	simulation	NA	prior to disturbance	negative	NA	NA	NA	NA	NA	NA
Hylander & Johnson (2010)	Europe	Sweden	boreal	fire	NA	NA	NA	single event	stand	mid term	point in time	supporting service	biodiversity	species richness	empirical	no	paired design	negative	NA	NA	NA	NA	NA	NA
Iglay et al. (2012)	North America	USA	warm temperate	prescribed burning	NA	NA	NA	multiple events	stand	mid term	average	supporting service	biodiversity	biodiversity	empirical	NA	paired design	negative	NA	NA	NA	NA	NA	NA
Imbeau et al. (1999)	North America	Canada	boreal	fire	NA	NA	NA	single event	stand	short term	point in time	supporting service	biodiversity	species richness	empirical	NA	paired design	neutral	NA	NA	NA	NA	NA	NA
Imbeau et al. (1999)	North America	Canada	boreal	fire	NA	NA	NA	single event	stand	mid term	point in time	supporting service	biodiversity	species richness	empirical	NA	paired design	neutral	NA	NA	NA	NA	NA	NA
James et al. (2007)	North America	Canada	boreal	fire	NA	NA	NA	multiple events	region	very long term	average	provisioning service	timber	timber	simulation	NA	paired design	negative	NA	NA	NA	NA	NA	NA
Jin et al. (2012)	North America	Canada	boreal	fire	NA	NA	NA	multiple events	region	long term	point in time	regulating services	climate regulation	albedo	remote sensing	NA	prior to disturbance	positive	NA	NA	NA	NA	NA	NA
Jones et al. (2013)	North America	USA	boreal	fire	NA	NA	NA	multiple events	stand	short term	point in time	regulating services	climate regulation	carbon storage	empirical	NA	prior to disturbance	negative	NA	NA	NA	NA	NA	NA
Jones et al. (2013)	North America	USA	boreal	fire	NA	NA	NA	multiple events	stand	mid term	point in time	regulating services	climate regulation	carbon storage	empirical	NA	prior to disturbance	negative	NA	NA	NA	NA	NA	NA
Jones et al. (2013)	North America	USA	boreal	fire	NA	NA	NA	multiple events	stand	long term	point in time	regulating services	climate regulation	carbon storage	empirical	NA	prior to disturbance	negative	NA	NA	NA	NA	NA	NA
Jones et al. (2013)	North America	USA	boreal	fire	NA	NA	NA	multiple events	stand	very long term	point in time	regulating services	climate regulation	carbon storage	empirical	NA	prior to disturbance	negative	NA	NA	NA	NA	NA	NA
Jönsson et al. (2011)	Europe	Sweden	boreal	wind	NA	NA	NA	multiple events	landscape	NA	average	supporting service	biodiversity	habitat	expert opinion	NA	prior to disturbance	positive	NA	NA	NA	NA	NA	NA
Kang et al. (2006)	North America	Canada	boreal	fire	NA	NA	NA	multiple events	region	short term	average	supporting service	primary production	primary production	simulation	no	paired design	negative	NA	NA	NA	NA	NA	NA
Kang et al. (2006)	North America	Canada	boreal	fire	NA	NA	NA	multiple events	region	short term	average	supporting service	primary production	primary production	simulation	no	paired design	negative	NA	NA	NA	NA	NA	NA
Kashian et al. (2013)	North America	USA	cool temperate	fire	1	volume	5	single event	landscape	short term	point in time	regulating services	climate regulation	carbon storage	empirical	NA	equilibrium condition (theoretical reference)	negative	NA	NA	0.441176	0.0505051	0.733333	0.0625
Kashian et al. (2013)	North America	USA	cool temperate	fire	1	volume	25	single event	landscape	mid term	point in time	regulating services	climate regulation	carbon storage	empirical	NA	equilibrium condition (theoretical reference)	negative	NA	NA	0.647059	0.454545	0.666667	0.5625
Kashian et al. (2013)	North America	USA	cool temperate	fire	1	volume	100	single event	landscape	long term	point in time	regulating services	climate regulation	carbon storage	empirical	NA	equilibrium condition (theoretical reference)	negative	NA	NA	0.882353	0.787879	0.466667	0.8125
Kashian et al. (2013)	North America	USA	cool temperate	fire	1	volume	200	single event	landscape	very long term	point in time	regulating services	climate regulation	carbon storage	empirical	NA	equilibrium condition (theoretical reference)	negative	NA	NA	0.941176	0.984848	0.533333	0.9375
Kashian et al. (2005)	North America	USA	boreal	fire	NA	NA	NA	single event	stand	long term	point in time	provisioning service	timber	timber	empirical	no	paired design	positive	NA	NA	NA	NA	NA	NA
Kashian et al. (2005)	North America	USA	boreal	fire	NA	NA	NA	single event	stand	very long term	point in time	provisioning service	timber	timber	empirical	no	paired design	neutral	NA	NA	NA	NA	NA	NA
Kavgaci et al. (2010)	Asia	Turkey	warm temperate	fire	NA	NA	NA	single event	stand	short term	point in time	supporting service	biodiversity	biodiversity	empirical	NA	paired design	neutral	NA	NA	NA	NA	NA	NA
Kavgaci et al. (2010)	Asia	Turkey	warm temperate	fire	NA	NA	NA	single event	stand	mid term	point in time	supporting service	biodiversity	biodiversity	empirical	NA	paired design	positive	NA	NA	NA	NA	NA	NA
Kavgaci et al. (2010)	Asia	Turkey	warm temperate	fire	NA	NA	NA	single event	stand	long term	point in time	supporting service	biodiversity	biodiversity	empirical	NA	paired design	neutral	NA	NA	NA	NA	NA	NA
Kavgaci et al. (2010)	Asia	Turkey	warm temperate	fire	1	volume	4	single event	stand	short term	point in time	supporting service	biodiversity	species richness	empirical	NA	paired design	positive	NA	1.41	NA	NA	NA	NA
Kavgaci et al. (2010)	Asia	Turkey	warm temperate	fire	1	volume	20	single event	stand	mid term	point in time	supporting service	biodiversity	species richness	empirical	NA	paired design	neutral	NA	1	NA	NA	NA	NA
Kavgaci et al. (2010)	Asia	Turkey	warm temperate	fire	NA	NA	NA	single event	stand	long term	point in time	supporting service	biodiversity	species richness	empirical	NA	paired design	negative	NA	NA	NA	NA	NA	NA
Kaynas & Gürkan (2005)	Asia	Turkey	warm temperate	fire	NA	NA	NA	single event	stand	short term	point in time	supporting service	biodiversity	species richness	empirical	NA	paired design	positive	NA	NA	NA	NA	NA	NA
Kaynas & Gürkan (2005)	Asia	Turkey	warm temperate	fire	NA	NA	NA	single event	stand	mid term	point in time	supporting service	biodiversity	species richness	empirical	NA	paired design	positive	NA	NA	NA	NA	NA	NA
Kaynas & Gürkan (2005)	Asia	Turkey	warm temperate	fire	NA	NA	NA	single event	stand	short term	point in time	supporting service	biodiversity	biodiversity	empirical	NA	paired design	positive	NA	NA	NA	NA	NA	NA
Kaynas & Gürkan (2005)	Asia	Turkey	warm temperate	fire	NA	NA	NA	single event	stand	mid term	point in time	supporting service	biodiversity	biodiversity	empirical	NA	paired design	positive	NA	NA	NA	NA	NA	NA
Keeley et al. (2003)	North America	USA	cool temperate	prescribed burning	NA	NA	NA	single event	stand	short term	point in time	supporting service	biodiversity	species richness	empirical	NA	paired design	positive	NA	NA	NA	NA	NA	NA
Kennedy & Egger (2010)	North America	Canada	boreal	fire	NA	NA	NA	single event	stand	short term	point in time	supporting service	biodiversity	species richness	empirical	yes	paired design	positive	NA	NA	NA	NA	NA	NA
Kennedy & Wimberly (2009)	North America	USA	cool temperate	fire	NA	NA	NA	multiple events	region	very long term	average	supporting service	biodiversity	habitat	simulation	no	paired design	mixed	NA	NA	NA	NA	NA	NA
Kirk & Hobson (2001)	North America	Canada	boreal	fire	NA	NA	NA	multiple events	landscape	NA	average	supporting service	biodiversity	habitat	expert opinion	NA	prior to disturbance	positive	NA	NA	NA	NA	NA	NA
Kirkpatrick & Conway (2010)	North America	USA	cool temperate	fire	NA	NA	NA	multiple events	landscape	mid term	point in time	supporting service	biodiversity	habitat	expert opinion	NA	prior to disturbance	positive	NA	NA	NA	NA	NA	NA
Klaus et al. (2010)	North America	USA	warm temperate	fire	0.619048	basal area	4.5	single event	stand	short term	point in time	supporting service	biodiversity	biodiversity	empirical	NA	paired design	positive	1.3	NA	NA	NA	NA	NA
Klaus et al. (2010)	North America	USA	warm temperate	fire	0.619048	basal area	4.5	single event	stand	short term	point in time	supporting service	biodiversity	species richness	empirical	NA	paired design	positive	NA	2.03	NA	NA	NA	NA
Klaus et al. (2010)	North America	USA	warm temperate	prescribed burning	0.142857	basal area	4.5	single event	stand	short term	point in time	supporting service	biodiversity	biodiversity	empirical	NA	paired design	positive	1.11	NA	NA	NA	NA	NA
Klaus et al. (2010)	North America	USA	warm temperate	prescribed burning	0.142857	basal area	4.5	single event	stand	short term	point in time	supporting service	biodiversity	species richness	empirical	NA	paired design	positive	NA	1.25	NA	NA	NA	NA
Klenner & Arsenault (2009)	North America	Canada	boreal	bark beetles	NA	NA	NA	multiple events	region	short term	point in time	supporting service	biodiversity	habitat	expert opinion	NA	paired design	mixed	NA	NA	NA	NA	NA	NA
Klenner & Arsenault (2009)	North America	Canada	boreal	bark beetles	NA	NA	NA	multiple events	region	mid term	point in time	supporting service	biodiversity	habitat	expert opinion	NA	paired design	mixed	NA	NA	NA	NA	NA	NA
Klenner & Arsenault (2009)	North America	Canada	boreal	bark beetles	NA	NA	NA	multiple events	region	long term	point in time	supporting service	biodiversity	habitat	expert opinion	NA	paired design	mixed	NA	NA	NA	NA	NA	NA
Klenner & Walton (2009)	North America	Canada	boreal	fire	NA	NA	NA	multiple events	region	NA	point in time	provisioning service	timber	timber	expert opinion	NA	prior to disturbance	negative	NA	NA	NA	NA	NA	NA
Klenner & Walton (2009)	North America	Canada	boreal	bark beetles	NA	NA	NA	multiple events	region	NA	point in time	provisioning service	timber	timber	expert opinion	NA	prior to disturbance	negative	NA	NA	NA	NA	NA	NA
Knohl et al. (2002)	Asia	Russia	boreal	wind	NA	NA	NA	single event	stand	short term	point in time	regulating services	climate regulation	carbon storage	empirical	no	paired design	negative	NA	NA	NA	NA	NA	NA
Koehler et al. (2008)	North America	USA	boreal	fire	NA	NA	NA	multiple events	landscape	mid term	average	supporting service	biodiversity	habitat	empirical	NA	paired design	negative	NA	NA	NA	NA	NA	NA
Kompa & Schmidt (2005)	Europe	Germany	cool temperate	wind	NA	NA	NA	single event	stand	short term	point in time	supporting service	biodiversity	species richness	empirical	NA	paired design	positive	NA	NA	NA	NA	NA	NA
Kooch & Hosseini (2010)	Asia	Iran	cool temperate	wind	NA	NA	NA	single event	stand	short term	point in time	supporting service	biodiversity	species richness	empirical	no	paired design	negative	NA	NA	NA	NA	NA	NA
Kooch et al. (2008)	Asia	Iran	cool temperate	wind	NA	NA	NA	single event	stand	short term	point in time	supporting service	biodiversity	biodiversity	empirical	no	paired design	positive	NA	NA	NA	NA	NA	NA
Kooch et al. (2008)	Asia	Iran	cool temperate	wind	NA	NA	NA	single event	stand	short term	point in time	supporting service	biodiversity	species richness	empirical	no	paired design	positive	NA	NA	NA	NA	NA	NA
Kooch et al. (2012)	Asia	Iran	cool temperate	wind	NA	NA	NA	multiple events	patch	short term	point in time	supporting service	biodiversity	species richness	empirical	no	paired design	positive	NA	NA	NA	NA	NA	NA
Kooch et al. (2012)	Asia	Iran	cool temperate	wind	NA	NA	NA	multiple events	patch	short term	point in time	supporting service	biodiversity	biodiversity	empirical	no	paired design	positive	NA	NA	NA	NA	NA	NA
Kotliar et al. (2007)	North America	USA	cool temperate	fire	NA	NA	NA	single event	stand	short term	point in time	supporting service	biodiversity	species richness	empirical	NA	prior to disturbance	mixed	NA	NA	NA	NA	NA	NA
Kucerová et al. (2008)	Europe	Czech Republic	cool temperate	fire	NA	NA	NA	single event	stand	short term	point in time	supporting service	biodiversity	biodiversity	empirical	no	paired design	negative	NA	NA	NA	NA	NA	NA
Kucerová et al. (2008)	Europe	Czech Republic	cool temperate	fire	NA	NA	NA	single event	stand	mid term	point in time	supporting service	biodiversity	biodiversity	empirical	no	paired design	negative	NA	NA	NA	NA	NA	NA
Kucerová et al. (2008)	Europe	Czech Republic	cool temperate	fire	NA	NA	NA	single event	stand	short term	point in time	provisioning service	fresh water	fresh water	empirical	no	paired design	negative	NA	NA	NA	NA	NA	NA
Kucerová et al. (2008)	Europe	Czech Republic	cool temperate	fire	NA	NA	NA	single event	stand	mid term	point in time	provisioning service	fresh water	fresh water	empirical	no	paired design	negative	NA	NA	NA	NA	NA	NA
Kurz & Apps (1999)	North America	Canada	boreal	fire	NA	NA	NA	multiple events	region	long term	average	regulating services	climate regulation	carbon storage	simulation	partial	paired design	negative	NA	NA	NA	NA	NA	NA
Kurz et al. (2009)	North America	USA	cool temperate	fire	1	volume	5	single event	stand	short term	point in time	regulating services	climate regulation	carbon storage	simulation	no	prior to disturbance	negative	NA	NA	NA	NA	0.968421	0.982659
Kurz et al. (2009)	North America	USA	cool temperate	fire	1	volume	25	single event	stand	mid term	point in time	regulating services	climate regulation	carbon storage	simulation	no	prior to disturbance	negative	NA	NA	NA	NA	0.833333	0.982659
Kurz et al. (2009)	North America	USA	cool temperate	fire	1	volume	100	single event	stand	long term	point in time	regulating services	climate regulation	carbon storage	simulation	no	prior to disturbance	negative	NA	NA	NA	NA	0.736842	0.965318
Kurz et al. (2009)	North America	USA	cool temperate	fire	1	volume	150	single event	stand	very long term	point in time	regulating services	climate regulation	carbon storage	simulation	no	prior to disturbance	positive	NA	NA	NA	NA	NA	1.01734
Kurz et al. (2009)	North America	USA	cool temperate	bark beetles	0.73	volume	5	single event	stand	short term	point in time	regulating services	climate regulation	carbon storage	simulation	no	paired design	negative	NA	NA	0.951923	0.290909	1.18954	NA
Kurz et al. (2009)	North America	USA	cool temperate	bark beetles	0.73	volume	11	single event	stand	mid term	point in time	regulating services	climate regulation	carbon storage	simulation	no	paired design	negative	NA	NA	0.900943	0.347458	1.11438	NA
Kurz et al. (2009)	North America	USA	cool temperate	bark beetles	NA	NA	NA	single event	stand	short term	point in time	regulating services	climate regulation	carbon storage	simulation	yes	prior to disturbance	negative	NA	NA	NA	NA	NA	NA
Kurz et al. (2009)	North America	USA	cool temperate	bark beetles	NA	NA	NA	single event	stand	mid term	point in time	regulating services	climate regulation	carbon storage	simulation	yes	prior to disturbance	negative	NA	NA	NA	NA	NA	NA
Kurz et al. (2008)	North America	Canada	boreal	fire	NA	NA	NA	multiple events	landscape	short term	point in time	regulating services	climate regulation	carbon storage	simulation	no	equilibrium condition (theoretical reference)	negative	NA	NA	NA	NA	NA	NA
Kurz et al. (2008)	North America	Canada	boreal	fire	NA	NA	NA	multiple events	landscape	mid term	point in time	regulating services	climate regulation	carbon storage	simulation	no	equilibrium condition (theoretical reference)	negative	NA	NA	NA	NA	NA	NA
Kurz et al. (2008)	North America	Canada	boreal	fire	NA	NA	NA	multiple events	landscape	long term	point in time	regulating services	climate regulation	carbon storage	simulation	no	equilibrium condition (theoretical reference)	negative	NA	NA	NA	NA	NA	NA
Kurz et al. (2008)	North America	Canada	boreal	fire	NA	NA	NA	multiple events	landscape	very long term	point in time	regulating services	climate regulation	carbon storage	simulation	no	equilibrium condition (theoretical reference)	negative	NA	NA	NA	NA	NA	NA
Kurz et al. (2008)	North America	Canada	boreal	fire	NA	NA	NA	multiple events	landscape	short term	point in time	supporting service	primary production	primary production	simulation	no	equilibrium condition (theoretical reference)	negative	NA	NA	NA	NA	NA	NA
Kurz et al. (2008)	North America	Canada	boreal	fire	NA	NA	NA	multiple events	landscape	mid term	point in time	supporting service	primary production	primary production	simulation	no	equilibrium condition (theoretical reference)	negative	NA	NA	NA	NA	NA	NA
Kurz et al. (2008)	North America	Canada	boreal	fire	NA	NA	NA	multiple events	landscape	long term	point in time	supporting service	primary production	primary production	simulation	no	equilibrium condition (theoretical reference)	negative	NA	NA	NA	NA	NA	NA
Kurz et al. (2008)	North America	Canada	boreal	fire	NA	NA	NA	multiple events	landscape	very long term	point in time	supporting service	primary production	primary production	simulation	no	equilibrium condition (theoretical reference)	negative	NA	NA	NA	NA	NA	NA
Kuuluvainen & Kalmari (2003)	Europe	Finland	boreal	wind	NA	NA	NA	single event	stand	long term	point in time	supporting service	biodiversity	biodiversity	expert opinion	NA	paired design	positive	NA	NA	NA	NA	NA	NA
Lafleur et al. (2006)	North America	Canada	boreal	fire	NA	NA	NA	single event	stand	short term	point in time	supporting service	biodiversity	habitat	empirical	NA	paired design	mixed	NA	NA	NA	NA	NA	NA
Lafleur et al. (2006)	North America	Canada	boreal	fire	NA	NA	NA	single event	stand	mid term	point in time	supporting service	biodiversity	habitat	empirical	NA	paired design	mixed	NA	NA	NA	NA	NA	NA
Lafon et al. (2007)	North America	USA	cool temperate	fire	NA	NA	NA	multiple events	landscape	short term	point in time	supporting service	biodiversity	species richness	simulation	no	paired design	negative	NA	NA	NA	NA	NA	NA
Lafon et al. (2007)	North America	USA	cool temperate	fire	NA	NA	NA	multiple events	landscape	mid term	point in time	supporting service	biodiversity	species richness	simulation	no	paired design	negative	NA	NA	NA	NA	NA	NA
Lafon et al. (2007)	North America	USA	cool temperate	fire	NA	NA	NA	multiple events	landscape	long term	point in time	supporting service	biodiversity	species richness	simulation	no	paired design	negative	NA	NA	NA	NA	NA	NA
Lafon et al. (2007)	North America	USA	cool temperate	fire	NA	NA	NA	multiple events	landscape	very long term	point in time	supporting service	biodiversity	species richness	simulation	no	paired design	negative	NA	NA	NA	NA	NA	NA
Lain et al. (2008)	North America	USA	boreal	wind	NA	NA	NA	single event	stand	short term	point in time	supporting service	biodiversity	biodiversity	empirical	no	prior to disturbance	negative	NA	NA	NA	NA	NA	NA
Lain et al. (2008)	North America	USA	boreal	wind	0.9	basal area	2	single event	stand	short term	point in time	supporting service	biodiversity	species richness	empirical	no	prior to disturbance	positive	NA	1.4	NA	NA	NA	NA
Lane et al. (2010)	Australasia	Australia	cool temperate	fire	NA	NA	NA	single event	region	short term	point in time	provisioning service	fresh water	fresh water	simulation	NA	paired design	neutral	NA	NA	NA	NA	NA	NA
Lane et al. (2010)	Australasia	Australia	cool temperate	fire	NA	NA	NA	single event	region	mid term	point in time	provisioning service	fresh water	fresh water	simulation	NA	paired design	negative	NA	NA	NA	NA	NA	NA
Lane et al. (2010)	Australasia	Australia	cool temperate	fire	NA	NA	NA	single event	region	long term	point in time	provisioning service	fresh water	fresh water	simulation	NA	paired design	negative	NA	NA	NA	NA	NA	NA
Lane et al. (2010)	Australasia	Australia	cool temperate	fire	NA	NA	NA	single event	region	very long term	point in time	provisioning service	fresh water	fresh water	simulation	NA	paired design	negative	NA	NA	NA	NA	NA	NA
Larrivée et al. (2005)	North America	Canada	boreal	fire	NA	NA	NA	single event	stand	short term	point in time	supporting service	biodiversity	biodiversity	empirical	NA	paired design	negative	NA	NA	NA	NA	NA	NA
Larrivée et al. (2005)	North America	Canada	boreal	fire	NA	NA	NA	single event	stand	short term	point in time	supporting service	biodiversity	species richness	empirical	NA	paired design	negative	NA	NA	NA	NA	NA	NA
Larsen et al. (2007)	North America	Canada	boreal	fire	NA	NA	NA	single event	stand	short term	point in time	supporting service	biodiversity	habitat	empirical	no	paired design	mixed	NA	NA	NA	NA	NA	NA
Larsen et al. (2007)	North America	Canada	boreal	fire	NA	NA	NA	single event	stand	short term	point in time	supporting service	biodiversity	habitat	empirical	no	paired design	positive	NA	NA	NA	NA	NA	NA
Laughlin et al. (2004)	North America	USA	cool temperate	fire	0.0333333	basal area	2	single event	stand	short term	point in time	supporting service	biodiversity	species richness	empirical	no	paired design	neutral	NA	1	NA	NA	NA	NA
Laughlin et al. (2004)	North America	USA	cool temperate	fire	0.0333333	basal area	2	single event	stand	short term	point in time	supporting service	biodiversity	biodiversity	empirical	no	paired design	neutral	1	NA	NA	NA	NA	NA
Laughlin & Grace (2006)	North America	USA	cool temperate	fire	NA	NA	NA	single event	stand	short term	point in time	supporting service	biodiversity	species richness	empirical	no	paired design	positive	NA	NA	NA	NA	NA	NA
Laughlin & Grace (2006)	North America	USA	cool temperate	fire	NA	NA	NA	single event	stand	mid term	point in time	supporting service	biodiversity	species richness	empirical	no	paired design	positive	NA	NA	NA	NA	NA	NA
Laughlin & Grace (2006)	North America	USA	cool temperate	fire	NA	NA	NA	single event	stand	long term	point in time	supporting service	biodiversity	species richness	empirical	no	paired design	positive	NA	NA	NA	NA	NA	NA
Laughlin & Grace (2006)	North America	USA	cool temperate	fire	NA	NA	NA	multiple events	stand	long term	point in time	supporting service	biodiversity	species richness	empirical	no	paired design	positive	NA	NA	NA	NA	NA	NA
Law et al. (2001)	North America	USA	cool temperate	fire	NA	NA	NA	multiple events	stand	very long term	average	regulating services	climate regulation	carbon storage	simulation	no	equilibrium condition (theoretical reference)	negative	NA	NA	NA	NA	NA	NA
Law et al. (2004)	North America	USA	cool temperate	fire	NA	NA	NA	multiple events	region	short term	average	regulating services	climate regulation	carbon storage	empirical	NA	equilibrium condition (theoretical reference)	negative	NA	NA	NA	NA	NA	NA
Lazaruk et al. (2005)	North America	Canada	boreal	prescribed burning	NA	NA	NA	single event	stand	short term	point in time	supporting service	biodiversity	biodiversity	empirical	no	paired design	negative	NA	NA	NA	NA	NA	NA
Lazaruk et al. (2005)	North America	Canada	boreal	prescribed burning	NA	NA	NA	single event	stand	short term	point in time	supporting service	biodiversity	species richness	empirical	no	paired design	negative	NA	NA	NA	NA	NA	NA
Le Page et al. (2013)	Global	NA	NA	fire	NA	NA	NA	multiple events	global	long term	point in time	regulating services	climate regulation	carbon storage	simulation	NA	equilibrium condition (theoretical reference)	negative	NA	NA	NA	NA	NA	NA
Le Page et al. (2013)	Global	NA	NA	wind	NA	NA	NA	multiple events	global	long term	point in time	regulating services	climate regulation	carbon storage	simulation	NA	equilibrium condition (theoretical reference)	negative	NA	NA	NA	NA	NA	NA
Lecomte et al. (2006a)	North America	Canada	boreal	fire	NA	NA	NA	single event	stand	very long term	average	provisioning service	timber	timber	expert opinion	NA	equilibrium condition (theoretical reference)	positive	NA	NA	NA	NA	NA	NA
Lecomte et al. (2006b)	North America	Canada	boreal	fire	NA	NA	NA	single event	stand	short term	point in time	provisioning service	timber	timber	empirical	NA	paired design	positive	NA	NA	NA	NA	NA	NA
Lecomte et al. (2006b)	North America	Canada	boreal	fire	NA	NA	NA	single event	stand	mid term	point in time	provisioning service	timber	timber	empirical	NA	paired design	positive	NA	NA	NA	NA	NA	NA
Lecomte et al. (2006b)	North America	Canada	boreal	fire	NA	NA	NA	single event	stand	long term	point in time	provisioning service	timber	timber	empirical	NA	paired design	positive	NA	NA	NA	NA	NA	NA
Lecomte et al. (2006b)	North America	Canada	boreal	fire	NA	NA	NA	single event	stand	very long term	point in time	provisioning service	timber	timber	empirical	NA	paired design	positive	NA	NA	NA	NA	NA	NA
Lehmkuhl et al. (2001)	North America	USA	cool temperate	fire	NA	NA	NA	multiple events	region	long term	average	supporting service	biodiversity	habitat	simulation	NA	paired design	positive	NA	NA	NA	NA	NA	NA
Lehmkuhl et al. (2001)	North America	USA	cool temperate	prescribed burning	NA	NA	NA	multiple events	region	long term	average	supporting service	biodiversity	habitat	simulation	NA	paired design	positive	NA	NA	NA	NA	NA	NA
Lehnert et al. (2013)	Europe	Germany	cool temperate	bark beetles	NA	NA	NA	multiple events	landscape	mid term	point in time	supporting service	biodiversity	species richness	empirical	NA	paired design	positive	NA	NA	NA	NA	NA	NA
Leitner et al. (1991)	North America	USA	cool temperate	fire	NA	NA	NA	multiple events	landscape	very long term	average	supporting service	biodiversity	species richness	expert opinion	NA	paired design	negative	NA	NA	NA	NA	NA	NA
Leitner et al. (1991)	North America	USA	cool temperate	fire	NA	NA	NA	multiple events	landscape	very long term	average	supporting service	biodiversity	biodiversity	expert opinion	NA	paired design	negative	NA	NA	NA	NA	NA	NA
Leroux et al. (2007)	North America	Canada	boreal	fire	NA	NA	NA	multiple events	region	very long term	average	supporting service	biodiversity	habitat	simulation	no	equilibrium condition (theoretical reference)	positive	NA	NA	NA	NA	NA	NA
Lewis (2009)	North America	Canada	boreal	bark beetles	NA	NA	NA	multiple events	region	short term	point in time	supporting service	biodiversity	habitat	expert opinion	no	paired design	neutral	NA	NA	NA	NA	NA	NA
Lewis (2009)	North America	Canada	boreal	bark beetles	NA	NA	NA	multiple events	region	mid term	point in time	supporting service	biodiversity	habitat	expert opinion	no	paired design	positive	NA	NA	NA	NA	NA	NA
Lewis (2009)	North America	Canada	boreal	bark beetles	NA	NA	NA	multiple events	region	long term	point in time	supporting service	biodiversity	habitat	expert opinion	no	paired design	positive	NA	NA	NA	NA	NA	NA
Lewis (2009)	North America	Canada	boreal	bark beetles	NA	NA	NA	multiple events	region	short term	point in time	supporting service	biodiversity	habitat	expert opinion	yes	paired design	positive	NA	NA	NA	NA	NA	NA
Lewis (2009)	North America	Canada	boreal	bark beetles	NA	NA	NA	multiple events	region	mid term	point in time	supporting service	biodiversity	habitat	expert opinion	yes	paired design	negative	NA	NA	NA	NA	NA	NA
Lewis (2009)	North America	Canada	boreal	bark beetles	NA	NA	NA	multiple events	region	long term	point in time	supporting service	biodiversity	habitat	expert opinion	yes	paired design	negative	NA	NA	NA	NA	NA	NA
Li et al. (2000)	North America	Canada	boreal	fire	NA	NA	NA	multiple events	region	very long term	average	supporting service	biodiversity	biodiversity	expert opinion	no	prior to disturbance	negative	NA	NA	NA	NA	NA	NA
Li et al. (2000)	North America	Canada	boreal	fire	NA	NA	NA	multiple events	region	very long term	average	supporting service	biodiversity	habitat	expert opinion	no	prior to disturbance	positive	NA	NA	NA	NA	NA	NA
Li et al. (2013)	Asia	China	boreal	fire	NA	NA	NA	multiple events	region	very long term	average	supporting service	biodiversity	biodiversity	simulation	NA	paired design	negative	NA	NA	NA	NA	NA	NA
Liechty et al. (1997)	North America	USA	cool temperate	wind	NA	NA	NA	multiple events	stand	long term	point in time	regulating services	climate regulation	carbon storage	empirical	NA	paired design	neutral	NA	NA	NA	NA	NA	NA
Lilja-Rothsten et al. (2008)	Europe	Finland	boreal	prescribed burning	NA	NA	NA	single event	stand	short term	point in time	supporting service	biodiversity	biodiversity	expert opinion	no	prior to disturbance	positive	NA	NA	NA	NA	NA	NA
Lindenmayer & McCarthy (2002)	Australasia	Australia	cool temperate	fire	NA	NA	NA	multiple events	region	very long term	average	supporting service	biodiversity	habitat	expert opinion	NA	paired design	positive	NA	NA	NA	NA	NA	NA
Lindenmayer & McCarthy (2002)	Australasia	Australia	cool temperate	fire	NA	NA	NA	multiple events	region	very long term	average	supporting service	biodiversity	biodiversity	expert opinion	NA	paired design	positive	NA	NA	NA	NA	NA	NA
Lindenmayer et al. (1999)	Australasia	Australia	cool temperate	fire	NA	NA	NA	multiple events	region	very long term	average	supporting service	biodiversity	habitat	expert opinion	NA	paired design	positive	NA	NA	NA	NA	NA	NA
Lindenmayer et al. (2008b)	Australasia	Australia	warm temperate	fire	NA	NA	NA	single event	stand	short term	point in time	supporting service	biodiversity	species richness	empirical	NA	paired design	negative	NA	NA	NA	NA	NA	NA
Lindenmayer et al. (2008b)	Australasia	Australia	warm temperate	fire	NA	NA	NA	single event	stand	mid term	point in time	supporting service	biodiversity	species richness	empirical	NA	paired design	neutral	NA	NA	NA	NA	NA	NA
Linder et al. (1997)	Europe	Sweden	boreal	fire	NA	NA	NA	multiple events	stand	very long term	average	supporting service	biodiversity	biodiversity	expert opinion	NA	paired design	positive	NA	NA	NA	NA	NA	NA
Lindroth et al. (2009)	Europe	Sweden	boreal	wind	NA	NA	NA	single event	region	short term	point in time	regulating services	climate regulation	carbon storage	simulation	partial	prior to disturbance	negative	NA	NA	NA	NA	NA	NA
Littell et al. (2010)	North America	USA	cool temperate	fire	NA	NA	NA	multiple events	region	long term	point in time	provisioning service	timber	timber	expert opinion	NA	prior to disturbance	negative	NA	NA	NA	NA	NA	NA
Litton et al. (2004)	North America	USA	boreal	fire	1	volume	13	single event	stand	mid term	point in time	regulating services	climate regulation	carbon storage	empirical	no	paired design	negative	NA	NA	0.409977	0.0313586	4.0335	0.8672
Liu et al. (2005)	North America	USA	boreal	fire	NA	NA	NA	single event	stand	short term	point in time	regulating services	climate regulation	latent heat flux	empirical	NA	paired design	positive	NA	NA	NA	NA	NA	NA
Liu et al. (2005)	North America	USA	boreal	fire	NA	NA	NA	single event	stand	mid term	point in time	regulating services	climate regulation	latent heat flux	empirical	NA	paired design	positive	NA	NA	NA	NA	NA	NA
Liu et al. (2005)	North America	USA	boreal	bark beetles	NA	NA	NA	single event	stand	short term	point in time	regulating services	climate regulation	latent heat flux	expert opinion	NA	paired design	positive	NA	NA	NA	NA	NA	NA
Liu et al. (2005)	North America	USA	boreal	bark beetles	NA	NA	NA	single event	stand	mid term	point in time	regulating services	climate regulation	latent heat flux	expert opinion	NA	paired design	positive	NA	NA	NA	NA	NA	NA
Liu et al. (2005)	North America	USA	boreal	fire	NA	NA	NA	single event	stand	short term	point in time	regulating services	climate regulation	albedo	empirical	NA	paired design	positive	NA	NA	NA	NA	NA	NA
Liu et al. (2005)	North America	USA	boreal	bark beetles	NA	NA	NA	single event	stand	short term	point in time	regulating services	climate regulation	albedo	expert opinion	NA	paired design	positive	NA	NA	NA	NA	NA	NA
Liu et al. (2002)	North America	Canada	boreal	fire	NA	NA	NA	multiple events	region	long term	average	regulating services	climate regulation	carbon storage	simulation	NA	paired design	negative	NA	NA	NA	NA	NA	NA
Liu et al. (2002)	North America	Canada	cool temperate	fire	NA	NA	NA	multiple events	region	long term	average	regulating services	climate regulation	carbon storage	simulation	NA	paired design	negative	NA	NA	NA	NA	NA	NA
Liu et al. (2002)	North America	Canada	boreal	fire	NA	NA	NA	multiple events	region	long term	average	supporting service	primary production	primary production	simulation	NA	paired design	negative	NA	NA	NA	NA	NA	NA
Liu et al. (2002)	North America	Canada	cool temperate	fire	NA	NA	NA	multiple events	region	long term	average	supporting service	primary production	primary production	simulation	NA	paired design	negative	NA	NA	NA	NA	NA	NA
Liu et al. (2011)	North America	USA	cool temperate	fire	NA	NA	NA	multiple events	region	long term	average	regulating services	climate regulation	carbon storage	simulation	NA	prior to disturbance	negative	NA	NA	NA	NA	NA	NA
Liu et al. (2011)	North America	USA	warm temperate	fire	NA	NA	NA	multiple events	region	long term	average	regulating services	climate regulation	carbon storage	simulation	NA	prior to disturbance	negative	NA	NA	NA	NA	NA	NA
Lóšková et al. (2013)	Europe	Slowakia	cool temperate	fire	NA	NA	NA	single event	stand	short term	point in time	supporting service	biodiversity	species richness	empirical	no	paired design	negative	NA	NA	NA	NA	NA	NA
Lóšková et al. (2013)	Europe	Slowakia	cool temperate	wind	NA	NA	NA	single event	stand	short term	point in time	supporting service	biodiversity	species richness	empirical	yes	paired design	negative	NA	NA	NA	NA	NA	NA
Lóšková et al. (2013)	Europe	Slowakia	cool temperate	fire	NA	NA	NA	multiple events	NA	NA	average	regulating services	protection against soil erosion	protection against soil erosion	expert opinion	NA	NA	negative	NA	NA	NA	NA	NA	NA
Lygis et al. (2010)	Europe	Lithuania	cool temperate	fire	NA	NA	NA	single event	stand	short term	point in time	supporting service	biodiversity	species richness	empirical	no	paired design	neutral	NA	NA	NA	NA	NA	NA
Mabry et al. (2010)	North America	USA	cool temperate	fire	NA	NA	NA	multiple events	patch	mid term	point in time	supporting service	biodiversity	species richness	empirical	NA	paired design	positive	NA	NA	NA	NA	NA	NA
Maness et al. (2013)	North America	Canada	boreal	bark beetles	NA	NA	NA	single event	region	mid term	point in time	regulating services	climate regulation	latent heat flux	remote sensing	NA	prior to disturbance	positive	NA	NA	NA	NA	NA	NA
Mann et al. (2012)	North America	USA	boreal	fire	NA	NA	NA	multiple events	region	short term	point in time	regulating services	climate regulation	albedo	simulation	NA	prior to disturbance	positive	NA	NA	NA	NA	NA	NA
Mann et al. (2012)	North America	USA	boreal	fire	NA	NA	NA	multiple events	region	mid term	point in time	regulating services	climate regulation	albedo	simulation	NA	prior to disturbance	positive	NA	NA	NA	NA	NA	NA
Mann et al. (2012)	North America	USA	boreal	fire	NA	NA	NA	multiple events	region	long term	point in time	regulating services	climate regulation	albedo	simulation	NA	prior to disturbance	positive	NA	NA	NA	NA	NA	NA
Mann et al. (2012)	North America	USA	boreal	fire	NA	NA	NA	multiple events	region	short term	point in time	regulating services	climate regulation	latent heat flux	simulation	NA	prior to disturbance	negative	NA	NA	NA	NA	NA	NA
Mann et al. (2012)	North America	USA	boreal	fire	NA	NA	NA	multiple events	region	mid term	point in time	regulating services	climate regulation	latent heat flux	simulation	NA	prior to disturbance	negative	NA	NA	NA	NA	NA	NA
Mann et al. (2012)	North America	USA	boreal	fire	NA	NA	NA	multiple events	region	long term	point in time	regulating services	climate regulation	latent heat flux	simulation	NA	prior to disturbance	negative	NA	NA	NA	NA	NA	NA
Mann et al. (2012)	North America	USA	boreal	fire	NA	NA	NA	multiple events	region	short term	average	regulating services	climate regulation	carbon storage	simulation	NA	prior to disturbance	negative	NA	NA	NA	NA	NA	NA
Mann et al. (2012)	North America	USA	boreal	fire	NA	NA	NA	multiple events	region	mid term	average	regulating services	climate regulation	carbon storage	simulation	NA	prior to disturbance	negative	NA	NA	NA	NA	NA	NA
Mann et al. (2012)	North America	USA	boreal	fire	NA	NA	NA	multiple events	region	long term	average	regulating services	climate regulation	carbon storage	simulation	NA	prior to disturbance	mixed	NA	NA	NA	NA	NA	NA
Marozas et al. (2007)	Europe	Lithuania	cool temperate	prescribed burning	NA	NA	NA	multiple events	stand	short term	point in time	supporting service	biodiversity	species richness	empirical	no	paired design	positive	NA	NA	NA	NA	NA	NA
Marozas et al. (2007)	Europe	Lithuania	cool temperate	prescribed burning	NA	NA	NA	multiple events	stand	mid term	point in time	supporting service	biodiversity	species richness	empirical	no	paired design	positive	NA	NA	NA	NA	NA	NA
Martikainen et al. (2006)	Europe	Finland	boreal	prescribed burning	NA	NA	NA	single event	stand	short term	point in time	supporting service	biodiversity	species richness	empirical	no	paired design	neutral	NA	NA	NA	NA	NA	NA
Martikainen et al. (2006)	Europe	Finland	boreal	prescribed burning	NA	NA	NA	single event	stand	short term	point in time	supporting service	biodiversity	habitat	empirical	no	paired design	positive	NA	NA	NA	NA	NA	NA
Marzano et al. (2012)	Europe	Italy	cool temperate	fire	1	volume	1	single event	stand	short term	point in time	supporting service	biodiversity	species richness	empirical	NA	paired design	positive	NA	1.42	NA	NA	NA	NA
Marzano et al. (2012)	Europe	Italy	cool temperate	fire	1	volume	6	single event	stand	mid term	point in time	supporting service	biodiversity	species richness	empirical	NA	paired design	positive	NA	1.33	NA	NA	NA	NA
Marzano et al. (2012)	Europe	Italy	cool temperate	fire	NA	NA	NA	single event	stand	short term	point in time	supporting service	biodiversity	biodiversity	empirical	NA	paired design	positive	NA	NA	NA	NA	NA	NA
Marzano et al. (2012)	Europe	Italy	cool temperate	fire	NA	NA	NA	single event	stand	mid term	point in time	supporting service	biodiversity	biodiversity	empirical	NA	paired design	positive	NA	NA	NA	NA	NA	NA
Mateos et al. (2011)	Europe	Spain	warm temperate	fire	NA	NA	NA	single event	stand	short term	point in time	supporting service	biodiversity	species richness	empirical	NA	paired design	negative	NA	NA	NA	NA	NA	NA
Matsuoka & Handel (2007)	North America	USA	boreal	bark beetles	NA	NA	NA	single event	patch	short term	point in time	supporting service	biodiversity	habitat	empirical	no	paired design	positive	NA	NA	NA	NA	NA	NA
McCarthy & Lindenmayer (1999)	Australasia	Australia	cool temperate	fire	NA	NA	NA	multiple events	landscape	very long term	average	supporting service	biodiversity	habitat	simulation	no	paired design	mixed	NA	NA	NA	NA	NA	NA
McCarthy & Lindenmayer (1998)	Australasia	Australia	cool temperate	fire	NA	NA	NA	multiple events	landscape	very long term	average	supporting service	biodiversity	habitat	expert opinion	NA	paired design	positive	NA	NA	NA	NA	NA	NA
McFarlane & Witson (2008)	North America	Canada	boreal	bark beetles	NA	NA	NA	multiple events	region	mid term	average	cultural service	recreation	recreation	questionnaire	no	paired design	negative	NA	NA	NA	NA	NA	NA
McGlinn et al. (2010)	North America	USA	warm temperate	wind	0.14	basal area	1	single event	stand	short term	point in time	supporting service	biodiversity	species richness	empirical	NA	paired design	negative	NA	0.91	NA	NA	NA	NA
McLeod & Gates (1998)	North America	USA	cool temperate	fire	NA	NA	NA	multiple events	landscape	very long term	average	supporting service	biodiversity	habitat	expert opinion	NA	paired design	positive	NA	NA	NA	NA	NA	NA
McLeod & Gates (1998)	North America	USA	cool temperate	fire	NA	NA	NA	multiple events	landscape	very long term	average	supporting service	biodiversity	biodiversity	expert opinion	NA	paired design	positive	NA	NA	NA	NA	NA	NA
McWethy et al. (2010)	Australasia	New Zealand	cool temperate	fire	NA	NA	NA	multiple events	region	very long term	average	regulating services	protection against soil erosion	protection against soil erosion	empirical	NA	prior to disturbance	negative	NA	NA	NA	NA	NA	NA
McWethy et al. (2009)	Australasia	New Zealand	cool temperate	fire	NA	NA	NA	multiple events	landscape	NA	point in time	regulating services	protection against soil erosion	protection against soil erosion	expert opinion	NA	prior to disturbance	negative	NA	NA	NA	NA	NA	NA
Mehr et al. (2012)	Europe	Germany	cool temperate	bark beetles	NA	NA	NA	multiple events	landscape	NA	point in time	supporting service	biodiversity	habitat	empirical	partial	paired design	positive	NA	NA	NA	NA	NA	NA
Meigs et al. (2009)	North America	USA	cool temperate	fire	NA	NA	NA	single event	stand	short term	point in time	regulating services	climate regulation	carbon storage	mixed	yes	prior to disturbance	negative	NA	NA	NA	NA	NA	NA
Messier et al. (2012)	North America	USA	cool temperate	fire	NA	NA	NA	multiple events	region	NA	average	supporting service	biodiversity	habitat	expert opinion	NA	NA	positive	NA	NA	NA	NA	NA	NA
Miller & Douglas (1999)	North America	Canada	boreal	fire	NA	NA	NA	multiple events	region	very long term	average	supporting service	biodiversity	habitat	expert opinion	NA	paired design	positive	NA	NA	NA	NA	NA	NA
Minchinton (2001)	Australasia	Australia	warm temperate	wind	NA	NA	NA	multiple events	stand	NA	average	supporting service	biodiversity	habitat	expert opinion	NA	prior to disturbance	positive	NA	NA	NA	NA	NA	NA
Minshall et al. (2001)	North America	USA	cool temperate	fire	NA	NA	NA	single event	landscape	short term	point in time	supporting service	biodiversity	species richness	empirical	NA	paired design	negative	NA	NA	NA	NA	NA	NA
Minshall et al. (2001)	North America	USA	cool temperate	fire	NA	NA	NA	single event	landscape	mid term	point in time	supporting service	biodiversity	species richness	empirical	NA	paired design	mixed	NA	NA	NA	NA	NA	NA
Monserud et al. (2004)	North America	USA	cool temperate	prescribed burning	NA	NA	NA	single event	landscape	short term	point in time	cultural service	recreation	recreation	questionnaire	no	paired design	negative	NA	NA	NA	NA	NA	NA
Moore et al. (2013)	North America	USA	cool temperate	bark beetles	NA	NA	NA	single event	landscape	short term	point in time	supporting service	primary production	primary production	mixed	NA	prior to disturbance	negative	NA	NA	NA	NA	NA	NA
Moore et al. (2013)	North America	USA	cool temperate	bark beetles	NA	NA	NA	single event	landscape	mid term	point in time	supporting service	primary production	primary production	mixed	NA	prior to disturbance	negative	NA	NA	NA	NA	NA	NA
Moore et al. (2013)	North America	USA	cool temperate	bark beetles	0.2	area	2	single event	landscape	short term	point in time	regulating services	climate regulation	carbon storage	mixed	NA	paired design	negative	NA	NA	NA	NA	NA	0.615385
Moore et al. (2013)	North America	USA	cool temperate	bark beetles	0.71	area	8	single event	landscape	mid term	point in time	regulating services	climate regulation	carbon storage	mixed	NA	paired design	neutral	NA	NA	NA	NA	NA	1
Moretti et al. (2002)	Europe	Switzerland	cool temperate	fire	NA	NA	NA	single event	stand	short term	point in time	supporting service	biodiversity	species richness	empirical	no	paired design	neutral	NA	NA	NA	NA	NA	NA
Moretti et al. (2002)	Europe	Switzerland	cool temperate	fire	NA	NA	NA	single event	stand	mid term	point in time	supporting service	biodiversity	species richness	empirical	no	paired design	neutral	NA	NA	NA	NA	NA	NA
Moretti et al. (2002)	Europe	Switzerland	cool temperate	fire	NA	NA	NA	multiple events	stand	short term	point in time	supporting service	biodiversity	species richness	empirical	no	paired design	positive	NA	NA	NA	NA	NA	NA
Moretti et al. (2002)	Europe	Switzerland	cool temperate	fire	NA	NA	NA	multiple events	stand	mid term	point in time	supporting service	biodiversity	species richness	empirical	no	paired design	positive	NA	NA	NA	NA	NA	NA
Moretti et al. (2002)	Europe	Switzerland	cool temperate	fire	NA	NA	NA	single event	stand	short term	point in time	supporting service	biodiversity	biodiversity	empirical	no	paired design	neutral	NA	NA	NA	NA	NA	NA
Moretti et al. (2002)	Europe	Switzerland	cool temperate	fire	NA	NA	NA	single event	stand	mid term	point in time	supporting service	biodiversity	biodiversity	empirical	no	paired design	neutral	NA	NA	NA	NA	NA	NA
Moretti et al. (2002)	Europe	Switzerland	cool temperate	fire	NA	NA	NA	multiple events	stand	short term	point in time	supporting service	biodiversity	biodiversity	empirical	no	paired design	positive	NA	NA	NA	NA	NA	NA
Moretti et al. (2002)	Europe	Switzerland	cool temperate	fire	NA	NA	NA	multiple events	stand	mid term	point in time	supporting service	biodiversity	biodiversity	empirical	no	paired design	positive	NA	NA	NA	NA	NA	NA
Moretti et al. (2009)	Europe	Switzerland	cool temperate	fire	NA	NA	NA	single event	stand	short term	point in time	supporting service	biodiversity	species richness	empirical	NA	paired design	negative	NA	NA	NA	NA	NA	NA
Moretti et al. (2009)	Europe	Switzerland	cool temperate	fire	NA	NA	NA	single event	stand	mid term	point in time	supporting service	biodiversity	species richness	empirical	NA	paired design	negative	NA	NA	NA	NA	NA	NA
Moretti et al. (2009)	Europe	Switzerland	cool temperate	fire	NA	NA	NA	single event	stand	long term	point in time	supporting service	biodiversity	species richness	empirical	NA	paired design	neutral	NA	NA	NA	NA	NA	NA
Moretti et al. (2009)	Europe	Switzerland	cool temperate	fire	NA	NA	NA	single event	stand	short term	point in time	supporting service	biodiversity	biodiversity	empirical	NA	paired design	neutral	NA	NA	NA	NA	NA	NA
Moretti et al. (2009)	Europe	Switzerland	cool temperate	fire	NA	NA	NA	single event	stand	mid term	point in time	supporting service	biodiversity	biodiversity	empirical	NA	paired design	neutral	NA	NA	NA	NA	NA	NA
Moretti et al. (2009)	Europe	Switzerland	cool temperate	fire	NA	NA	NA	single event	stand	long term	point in time	supporting service	biodiversity	biodiversity	empirical	NA	paired design	neutral	NA	NA	NA	NA	NA	NA
Moretti et al. (2010)	Europe	Switzerland	boreal	fire	NA	NA	NA	single event	stand	short term	point in time	supporting service	biodiversity	biodiversity	empirical	NA	paired design	positive	NA	NA	NA	NA	NA	NA
Moretti et al. (2010)	Europe	Switzerland	boreal	fire	NA	NA	NA	single event	stand	short term	point in time	supporting service	biodiversity	species richness	empirical	NA	paired design	positive	NA	NA	NA	NA	NA	NA
Moretti et al. (2006)	Europe	Switzerland	cool temperate	fire	NA	NA	NA	single event	patch	short term	point in time	supporting service	biodiversity	species richness	empirical	NA	paired design	neutral	NA	NA	NA	NA	NA	NA
Moretti et al. (2006)	Europe	Switzerland	cool temperate	fire	NA	NA	NA	single event	patch	mid term	point in time	supporting service	biodiversity	species richness	empirical	NA	paired design	neutral	NA	NA	NA	NA	NA	NA
Moretti et al. (2006)	Europe	Switzerland	cool temperate	fire	NA	NA	NA	multiple events	patch	short term	point in time	supporting service	biodiversity	species richness	empirical	NA	paired design	positive	NA	NA	NA	NA	NA	NA
Moretti et al. (2006)	Europe	Switzerland	cool temperate	fire	NA	NA	NA	multiple events	patch	mid term	point in time	supporting service	biodiversity	species richness	empirical	NA	paired design	neutral	NA	NA	NA	NA	NA	NA
Moretti & Legg (2009)	Europe	Switzerland	cool temperate	fire	NA	NA	NA	multiple events	stand	mid term	average	supporting service	biodiversity	habitat	empirical	NA	paired design	mixed	NA	NA	NA	NA	NA	NA
Moretti et al. (2004)	Europe	Switzerland	cool temperate	fire	NA	NA	NA	single event	stand	mid term	average	supporting service	biodiversity	species richness	empirical	NA	paired design	positive	NA	NA	NA	NA	NA	NA
Moretti et al. (2004)	Europe	Switzerland	cool temperate	fire	NA	NA	NA	multiple events	stand	mid term	average	supporting service	biodiversity	species richness	empirical	NA	paired design	positive	NA	NA	NA	NA	NA	NA
Mori & Lertzman (2011)	North America	USA	cool temperate	fire	NA	NA	NA	multiple events	landscape	very long term	average	supporting service	biodiversity	biodiversity	simulation	no	prior to disturbance	positive	NA	NA	NA	NA	NA	NA
Moroni et al. (2010)	North America	Canada	boreal	fire	1	volume	1	single event	stand	short term	point in time	regulating services	climate regulation	carbon storage	empirical	no	paired design	negative	NA	NA	0.623469	0.0203863	3.18182	1.10769
Moroni et al. (2010)	North America	Canada	boreal	fire	1	volume	34	single event	stand	long term	point in time	regulating services	climate regulation	carbon storage	empirical	no	paired design	negative	NA	NA	0.801659	0.306867	1.36364	1.32967
Moss & Hermanutz (2010)	North America	Canada	boreal	fire	NA	NA	NA	single event	stand	short term	point in time	supporting service	biodiversity	biodiversity	empirical	NA	paired design	mixed	NA	NA	NA	NA	NA	NA
Müller et al. (2008)	Europe	Germany	cool temperate	bark beetles	NA	NA	NA	single event	stand	mid term	point in time	supporting service	biodiversity	habitat	empirical	no	paired design	positive	NA	NA	NA	NA	NA	NA
Müller et al. (2008)	Europe	Germany	cool temperate	bark beetles	1	volume	9	single event	stand	mid term	point in time	supporting service	biodiversity	biodiversity	empirical	no	paired design	positive	1.49	NA	NA	NA	NA	NA
Müller & Job (2009)	Europe	Germany	cool temperate	bark beetles	NA	NA	NA	multiple events	region	long term	average	cultural service	recreation	recreation	questionnaire	no	paired design	neutral	NA	NA	NA	NA	NA	NA
Myers-Smith et al. (2008)	North America	USA	boreal	fire	NA	NA	NA	single event	stand	short term	point in time	regulating services	climate regulation	carbon storage	empirical	NA	prior to disturbance	positive	NA	NA	NA	NA	NA	NA
Myronidis et al. (2010)	Europe	Greece	warm temperate	fire	NA	NA	NA	single event	landscape	short term	point in time	regulating services	protection against soil erosion	protection against soil erosion	mixed	NA	prior to disturbance	negative	NA	NA	NA	NA	NA	NA
Nachtergale et al. (2002)	Europe	Belgium	cool temperate	wind	NA	NA	NA	single event	stand	mid term	point in time	supporting service	biodiversity	species richness	empirical	no	paired design	negative	NA	NA	NA	NA	NA	NA
Nalder & Wein (1999)	North America	Canada	boreal	fire	1	volume	5	single event	stand	short term	point in time	regulating services	climate regulation	carbon storage	empirical	NA	paired design	negative	NA	NA	NA	0.0257143	NA	NA
Nalder & Wein (1999)	North America	Canada	boreal	fire	1	volume	25	single event	stand	mid term	point in time	regulating services	climate regulation	carbon storage	empirical	NA	paired design	negative	NA	NA	NA	0.193333	NA	0.590311
Nalder & Wein (1999)	North America	Canada	boreal	fire	1	volume	100	single event	stand	long term	point in time	regulating services	climate regulation	carbon storage	empirical	NA	paired design	negative	NA	NA	NA	0.689524	NA	0.892248
Nalder & Wein (1999)	North America	Canada	boreal	fire	1	volume	125	single event	stand	very long term	point in time	regulating services	climate regulation	carbon storage	empirical	NA	paired design	negative	NA	NA	NA	0.844762	NA	0.960297
Nealis et al. (2009)	North America	Canada	boreal	bark beetles	NA	NA	NA	multiple events	stand	mid term	point in time	provisioning service	timber	timber	expert opinion	no	prior to disturbance	negative	NA	NA	NA	NA	NA	NA
Neill et al. (2007)	North America	USA	cool temperate	prescribed burning	NA	NA	NA	multiple events	stand	mid term	point in time	regulating services	climate regulation	carbon storage	empirical	no	paired design	mixed	NA	NA	NA	NA	NA	NA
Nelson et al. (2008a)	North America	USA	cool temperate	prescribed burning	NA	NA	NA	single event	stand	mid term	average	supporting service	biodiversity	species richness	empirical	no	paired design	neutral	NA	NA	NA	NA	NA	NA
Nelson et al. (2008b)	North America	USA	cool temperate	wind	NA	NA	NA	single event	stand	short term	point in time	supporting service	biodiversity	biodiversity	empirical	no	paired design	positive	NA	NA	NA	NA	NA	NA
Nelson et al. (2008b)	North America	USA	cool temperate	wind	NA	NA	NA	single event	stand	short term	point in time	supporting service	biodiversity	biodiversity	empirical	yes	paired design	positive	NA	NA	NA	NA	NA	NA
Newmaster et al. (2005)	North America	Canada	boreal	fire	NA	NA	NA	multiple events	landscape	very long term	average	supporting service	biodiversity	species richness	empirical	NA	paired design	negative	NA	NA	NA	NA	NA	NA
Newmaster et al. (2005)	North America	Canada	boreal	fire	NA	NA	NA	multiple events	landscape	very long term	average	supporting service	biodiversity	biodiversity	empirical	NA	paired design	negative	NA	NA	NA	NA	NA	NA
Newton et al. (2011)	South America	Chile	cool temperate	fire	NA	NA	NA	multiple events	region	very long term	point in time	supporting service	biodiversity	species richness	simulation	no	paired design	positive	NA	NA	NA	NA	NA	NA
Newton et al. (2011)	South America	Chile	warm temperate	fire	NA	NA	NA	multiple events	region	very long term	point in time	supporting service	biodiversity	species richness	simulation	no	paired design	positive	NA	NA	NA	NA	NA	NA
Niemuth & Boyce (2004)	North America	USA	cool temperate	fire	NA	NA	NA	single event	landscape	short term	point in time	supporting service	biodiversity	habitat	expert opinion	no	paired design	positive	NA	NA	NA	NA	NA	NA
Niklasson & Drakenberg (2001)	Europe	Sweden	boreal	fire	NA	NA	NA	multiple events	patch	NA	average	supporting service	biodiversity	habitat	expert opinion	NA	prior to disturbance	positive	NA	NA	NA	NA	NA	NA
Noormets et al. (2007)	North America	USA	cool temperate	prescribed burning	NA	NA	NA	multiple events	stand	long term	point in time	regulating services	climate regulation	carbon storage	empirical	NA	paired design	negative	NA	NA	NA	NA	NA	NA
Noormets et al. (2007)	North America	USA	cool temperate	prescribed burning	NA	NA	NA	multiple events	stand	long term	point in time	supporting service	primary production	primary production	empirical	NA	paired design	negative	NA	NA	NA	NA	NA	NA
North & Hurteau (2011)	North America	USA	cool temperate	fire	NA	NA	NA	multiple events	region	short term	point in time	regulating services	climate regulation	carbon storage	empirical	no	prior to disturbance	negative	NA	NA	NA	NA	NA	NA
Nowak et al. (2002)	North America	Canada	boreal	fire	1	volume	2	single event	stand	short term	point in time	supporting service	biodiversity	biodiversity	empirical	NA	paired design	negative	0.36	NA	NA	NA	NA	NA
Nowak et al. (2002)	North America	Canada	boreal	fire	1	volume	2	single event	stand	short term	point in time	supporting service	biodiversity	species richness	empirical	NA	paired design	negative	NA	0.55	NA	NA	NA	NA
Nuttle et al. (2013)	North America	USA	cool temperate	prescribed burning	NA	NA	NA	single event	stand	short term	point in time	supporting service	biodiversity	species richness	empirical	no	paired design	positive	NA	NA	NA	NA	NA	NA
Nuttle et al. (2013)	North America	USA	cool temperate	prescribed burning	NA	NA	NA	single event	stand	short term	point in time	supporting service	biodiversity	biodiversity	empirical	no	paired design	positive	NA	NA	NA	NA	NA	NA
Odion & Hanson (2006)	North America	USA	cool temperate	fire	NA	NA	NA	single event	landscape	short term	point in time	supporting service	biodiversity	biodiversity	expert opinion	NA	paired design	positive	NA	NA	NA	NA	NA	NA
O'Donnell et al. (2011)	North America	USA	boreal	fire	NA	NA	NA	multiple events	region	very long term	point in time	regulating services	climate regulation	carbon storage	simulation	no	prior to disturbance	negative	NA	NA	NA	NA	NA	NA
Ohlson & Serveiss (2007)	North America	Canada	boreal	fire	NA	NA	NA	multiple events	landscape	very long term	point in time	provisioning service	fresh water	fresh water	simulation	NA	equilibrium condition (theoretical reference)	negative	NA	NA	NA	NA	NA	NA
Ohlson et al. (1997)	Europe	Sweden	boreal	fire	NA	NA	NA	multiple events	stand	very long term	average	supporting service	biodiversity	biodiversity	empirical	NA	paired design	positive	NA	NA	NA	NA	NA	NA
Ohlson et al. (1997)	Europe	Sweden	boreal	fire	NA	NA	NA	multiple events	stand	very long term	average	supporting service	biodiversity	species richness	empirical	NA	paired design	positive	NA	NA	NA	NA	NA	NA
Olsson & Jonsson (2010)	Europe	Sweden	boreal	prescribed burning	0.04	volume	4	single event	patch	short term	point in time	supporting service	biodiversity	species richness	empirical	NA	paired design	negative	NA	0.88	NA	NA	NA	NA
Palik et al. (2002)	North America	USA	cool temperate	fire	NA	NA	NA	multiple events	region	very long term	average	supporting service	biodiversity	biodiversity	expert opinion	NA	paired design	positive	NA	NA	NA	NA	NA	NA
Palik et al. (2002)	North America	USA	cool temperate	fire	NA	NA	NA	multiple events	region	very long term	average	supporting service	biodiversity	species richness	expert opinion	NA	paired design	positive	NA	NA	NA	NA	NA	NA
Palik et al. (2002)	North America	USA	cool temperate	prescribed burning	NA	NA	NA	multiple events	region	very long term	average	supporting service	biodiversity	biodiversity	expert opinion	NA	paired design	positive	NA	NA	NA	NA	NA	NA
Palik et al. (2002)	North America	USA	cool temperate	prescribed burning	NA	NA	NA	multiple events	region	very long term	average	supporting service	biodiversity	species richness	expert opinion	NA	paired design	positive	NA	NA	NA	NA	NA	NA
Palmer et al. (2000)	North America	USA	cool temperate	wind	0.65	basal area	5	single event	stand	short term	point in time	supporting service	biodiversity	species richness	empirical	NA	prior to disturbance	positive	NA	1.26	NA	NA	NA	NA
Palmer et al. (2000)	North America	USA	cool temperate	wind	0.65	basal area	14	single event	stand	mid term	point in time	supporting service	biodiversity	species richness	empirical	NA	prior to disturbance	positive	NA	1.25	NA	NA	NA	NA
Parro et al. (2009)	Europe	Estonia	cool temperate	fire	NA	NA	NA	single event	stand	short term	point in time	supporting service	biodiversity	biodiversity	empirical	no	paired design	positive	NA	NA	NA	NA	NA	NA
Parro et al. (2009)	Europe	Estonia	cool temperate	fire	NA	NA	NA	single event	stand	mid term	point in time	supporting service	biodiversity	biodiversity	empirical	no	paired design	negative	NA	NA	NA	NA	NA	NA
Parro et al. (2009)	Europe	Estonia	cool temperate	fire	NA	NA	NA	single event	stand	short term	point in time	supporting service	biodiversity	biodiversity	empirical	yes	paired design	positive	NA	NA	NA	NA	NA	NA
Parro et al. (2009)	Europe	Estonia	cool temperate	fire	NA	NA	NA	single event	stand	mid term	point in time	supporting service	biodiversity	biodiversity	empirical	yes	paired design	negative	NA	NA	NA	NA	NA	NA
Pasch & Koprowski (2011)	North America	USA	warm temperate	prescribed burning	NA	NA	NA	single event	landscape	short term	point in time	supporting service	biodiversity	habitat	empirical	NA	paired design	positive	NA	NA	NA	NA	NA	NA
Pasch & Koprowski (2011)	North America	USA	warm temperate	prescribed burning	NA	NA	NA	single event	landscape	short term	point in time	supporting service	biodiversity	biodiversity	empirical	NA	paired design	neutral	NA	NA	NA	NA	NA	NA
Paterson et al. (1998)	North America	USA	cool temperate	fire	NA	NA	NA	single event	patch	long term	point in time	provisioning service	fresh water	fresh water	empirical	NA	paired design	neutral	NA	NA	NA	NA	NA	NA
Patoine et al. (2002)	North America	Canada	boreal	fire	NA	NA	NA	single event	patch	short term	point in time	supporting service	biodiversity	biodiversity	empirical	NA	paired design	neutral	NA	NA	NA	NA	NA	NA
Patoine et al. (2002)	North America	Canada	boreal	fire	NA	NA	NA	single event	patch	short term	point in time	supporting service	biodiversity	species richness	empirical	NA	paired design	neutral	NA	NA	NA	NA	NA	NA
Patriquin et al. (2008)	North America	Canada	boreal	bark beetles	NA	NA	NA	multiple events	region	short term	average	provisioning service	timber	timber	simulation	partial	equilibrium condition (theoretical reference)	negative	NA	NA	NA	NA	NA	NA
Patriquin et al. (2008)	North America	Canada	boreal	bark beetles	NA	NA	NA	multiple events	region	mid term	average	provisioning service	timber	timber	simulation	partial	equilibrium condition (theoretical reference)	negative	NA	NA	NA	NA	NA	NA
Patriquin et al. (2007)	North America	Canada	boreal	bark beetles	NA	NA	NA	multiple events	region	mid term	point in time	provisioning service	timber	timber	simulation	yes	equilibrium condition (theoretical reference)	negative	NA	NA	NA	NA	NA	NA
Payette & Delwaide (2004)	North America	Canada	boreal	fire	NA	NA	NA	single event	landscape	NA	point in time	regulating services	protection against gravitational natural hazards	flooding protection	expert opinion	no	equilibrium condition (theoretical reference)	negative	NA	NA	NA	NA	NA	NA
Pearson et al. (2005)	Australasia	Australia	warm temperate	fire	NA	NA	NA	multiple events	landscape	very long term	average	supporting service	biodiversity	habitat	expert opinion	NA	prior to disturbance	negative	NA	NA	NA	NA	NA	NA
Peay et al. (2009)	North America	USA	warm temperate	prescribed burning	NA	NA	NA	single event	stand	short term	point in time	supporting service	biodiversity	species richness	empirical	no	paired design	negative	NA	NA	NA	NA	NA	NA
Peay et al. (2009)	North America	USA	warm temperate	fire	NA	NA	NA	multiple events	landscape	short term	average	supporting service	biodiversity	species richness	expert opinion	no	paired design	positive	NA	NA	NA	NA	NA	NA
Pekin et al. (2009)	Australasia	Australia	warm temperate	fire	NA	NA	NA	multiple events	stand	long term	point in time	provisioning service	timber	timber	empirical	NA	paired design	negative	NA	NA	NA	NA	NA	NA
Pekin et al. (2012)	Australasia	Australia	warm temperate	fire	NA	NA	NA	multiple events	stand	long term	average	supporting service	biodiversity	species richness	empirical	NA	paired design	neutral	NA	NA	NA	NA	NA	NA
Pellerin & Lavoie (2003)	North America	Canada	boreal	prescribed burning	NA	NA	NA	multiple events	region	very long term	average	supporting service	biodiversity	biodiversity	expert opinion	NA	prior to disturbance	negative	NA	NA	NA	NA	NA	NA
Peltzer et al. (2000)	North America	Canada	boreal	fire	NA	NA	NA	single event	stand	short term	point in time	supporting service	biodiversity	species richness	empirical	NA	paired design	positive	NA	NA	NA	NA	NA	NA
Peltzer et al. (2000)	North America	Canada	boreal	fire	NA	NA	NA	single event	stand	short term	point in time	supporting service	biodiversity	biodiversity	empirical	NA	paired design	positive	NA	NA	NA	NA	NA	NA
Peng et al. (2001)	North America	Canada	boreal	fire	NA	NA	NA	multiple events	region	mid term	average	regulating services	climate regulation	carbon storage	simulation	yes	equilibrium condition (theoretical reference)	negative	NA	NA	NA	NA	NA	NA
Peng et al. (2001)	North America	Canada	cool temperate	fire	NA	NA	NA	multiple events	region	mid term	average	regulating services	climate regulation	carbon storage	simulation	yes	equilibrium condition (theoretical reference)	negative	NA	NA	NA	NA	NA	NA
Penman et al. (2008)	Australasia	Australia	cool temperate	prescribed burning	NA	NA	NA	multiple events	patch	mid term	point in time	supporting service	biodiversity	species richness	empirical	no	paired design	neutral	NA	NA	NA	NA	NA	NA
Penman et al. (2008)	Australasia	Australia	cool temperate	prescribed burning	NA	NA	NA	multiple events	stand	mid term	average	supporting service	biodiversity	species richness	empirical	no	paired design	positive	NA	NA	NA	NA	NA	NA
Peter & Nelson (2005)	North America	Canada	boreal	fire	NA	NA	NA	multiple events	region	very long term	average	provisioning service	timber	timber	simulation	yes	paired design	negative	NA	NA	NA	NA	NA	NA
Peters et al. (2013)	North America	USA	cool temperate	fire	NA	NA	NA	single event	stand	short term	point in time	supporting service	primary production	primary production	simulation	no	prior to disturbance	negative	NA	NA	NA	NA	NA	NA
Peters et al. (2013)	North America	USA	cool temperate	fire	NA	NA	NA	single event	stand	mid term	point in time	supporting service	primary production	primary production	simulation	no	prior to disturbance	positive	NA	NA	NA	NA	NA	NA
Peters et al. (2013)	North America	USA	cool temperate	fire	NA	NA	NA	single event	stand	long term	point in time	supporting service	primary production	primary production	simulation	no	prior to disturbance	neutral	NA	NA	NA	NA	NA	NA
Peterson & Reich (2008)	North America	USA	cool temperate	prescribed burning	NA	NA	NA	multiple events	stand	long term	average	supporting service	biodiversity	species richness	empirical	NA	paired design	positive	NA	NA	NA	NA	NA	NA
Pfeifer et al. (2011)	North America	USA	cool temperate	bark beetles	0.38	basal area	5	single event	stand	short term	point in time	regulating services	climate regulation	carbon storage	simulation	no	paired design	negative	NA	NA	NA	0.384615	NA	NA
Pfeifer et al. (2011)	North America	USA	cool temperate	bark beetles	0.38	basal area	25	single event	stand	mid term	point in time	regulating services	climate regulation	carbon storage	simulation	no	paired design	negative	NA	NA	NA	0.557143	NA	NA
Pfeifer et al. (2011)	North America	USA	cool temperate	bark beetles	0.38	basal area	100	single event	stand	long term	point in time	regulating services	climate regulation	carbon storage	simulation	no	paired design	negative	NA	NA	NA	0.862069	NA	NA
Pfeifer et al. (2011)	North America	USA	cool temperate	bark beetles	0.38	basal area	150	single event	stand	very long term	point in time	regulating services	climate regulation	carbon storage	simulation	no	paired design	neutral	NA	NA	NA	1	NA	NA
Pharo & Beattie (2002)	Australasia	Australia	warm temperate	fire	NA	NA	NA	single event	stand	long term	average	supporting service	biodiversity	species richness	empirical	NA	paired design	mixed	NA	NA	NA	NA	NA	NA
Pilz et al. (2004)	North America	USA	cool temperate	fire	0.3	basal area	1	single event	stand	short term	point in time	supporting service	biodiversity	species richness	empirical	no	paired design	neutral	NA	1	NA	NA	NA	NA
Pinzon et al. (2013)	North America	Canada	boreal	prescribed burning	NA	NA	NA	single event	stand	mid term	point in time	supporting service	biodiversity	species richness	empirical	NA	paired design	negative	NA	NA	NA	NA	NA	NA
Pinzon et al. (2013)	North America	Canada	boreal	prescribed burning	NA	NA	NA	single event	stand	mid term	point in time	supporting service	biodiversity	biodiversity	empirical	NA	paired design	negative	NA	NA	NA	NA	NA	NA
Pollock & Payette (2010)	North America	Canada	boreal	fire	NA	NA	NA	single event	stand	long term	point in time	provisioning service	timber	timber	empirical	NA	paired design	positive	NA	NA	NA	NA	NA	NA
Pollock & Payette (2010)	North America	Canada	boreal	fire	NA	NA	NA	single event	stand	very long term	point in time	provisioning service	timber	timber	empirical	NA	paired design	positive	NA	NA	NA	NA	NA	NA
Porto et al. (2011)	Europe	Portugal	warm temperate	fire	NA	NA	NA	multiple events	landscape	NA	average	supporting service	biodiversity	biodiversity	expert opinion	NA	NA	positive	NA	NA	NA	NA	NA	NA
Potter et al. (2008)	North America	USA	cool temperate	fire	NA	NA	NA	multiple events	region	very long term	average	regulating services	climate regulation	carbon storage	expert opinion	NA	prior to disturbance	negative	NA	NA	NA	NA	NA	NA
Potter et al. (2011)	North America	USA	cool temperate	fire	NA	NA	NA	single event	region	mid term	point in time	regulating services	climate regulation	carbon storage	simulation	NA	prior to disturbance	negative	NA	NA	NA	NA	NA	NA
Potts et al. (2006)	Europe	Greece	warm temperate	fire	NA	NA	NA	single event	stand	short term	point in time	supporting service	biodiversity	species richness	empirical	NA	paired design	negative	NA	NA	NA	NA	NA	NA
Premoli & Kitzberger (2005)	South America	Argentinia	cool temperate	fire	NA	NA	NA	single event	stand	long term	point in time	supporting service	biodiversity	biodiversity	empirical	NA	paired design	negative	NA	NA	NA	NA	NA	NA
Premoli & Steinke (2008)	South America	Argentinia	warm temperate	fire	NA	NA	NA	single event	stand	long term	point in time	supporting service	biodiversity	biodiversity	empirical	NA	paired design	neutral	NA	NA	NA	NA	NA	NA
Priewasser et al. (2013)	Europe	Switzerland	cool temperate	wind	NA	NA	NA	single event	stand	mid term	point in time	supporting service	biodiversity	biodiversity	empirical	partial	NA	positive	NA	NA	NA	NA	NA	NA
Proença et al. (2010)	Europe	Portugal	warm temperate	fire	0.19	basal area	1	single event	stand	short term	point in time	supporting service	biodiversity	biodiversity	empirical	NA	paired design	negative	0.83	NA	NA	NA	NA	NA
Proença et al. (2010)	Europe	Portugal	warm temperate	fire	NA	NA	NA	single event	stand	short term	point in time	supporting service	biodiversity	species richness	empirical	NA	paired design	mixed	NA	NA	NA	NA	NA	NA
Radeloff et al. (2000)	North America	USA	cool temperate	fire	NA	NA	NA	multiple events	landscape	very long term	average	supporting service	biodiversity	habitat	expert opinion	yes	paired design	positive	NA	NA	NA	NA	NA	NA
Radeloff et al. (2000)	North America	USA	cool temperate	fire	NA	NA	NA	multiple events	landscape	very long term	average	supporting service	biodiversity	habitat	expert opinion	no	paired design	positive	NA	NA	NA	NA	NA	NA
Radeloff et al. (1999)	North America	USA	cool temperate	fire	NA	NA	NA	multiple events	region	very long term	average	supporting service	biodiversity	habitat	expert opinion	NA	paired design	positive	NA	NA	NA	NA	NA	NA
Rajora et al. (2005)	North America	Canada	boreal	prescribed burning	NA	NA	NA	single event	stand	short term	point in time	provisioning service	biodiversity	biodiversity	expert opinion	NA	paired design	positive	NA	NA	NA	NA	NA	NA
Rammig et al. (2007)	Europe	Switzerland	boreal	wind	NA	NA	NA	single event	landscape	short term	point in time	regulating services	protection against gravitational natural hazards	avalanche protection	expert opinion	no	prior to disturbance	negative	NA	NA	NA	NA	NA	NA
Rammig et al. (2007)	Europe	Switzerland	boreal	wind	NA	NA	NA	single event	landscape	short term	point in time	regulating services	protection against gravitational natural hazards	avalanche protection	expert opinion	yes	prior to disturbance	negative	NA	NA	NA	NA	NA	NA
Rammig et al. (2007)	Europe	Switzerland	boreal	wind	NA	NA	NA	single event	landscape	mid term	point in time	regulating services	protection against gravitational natural hazards	avalanche protection	expert opinion	no	prior to disturbance	negative	NA	NA	NA	NA	NA	NA
Rammig et al. (2007)	Europe	Switzerland	boreal	wind	NA	NA	NA	single event	landscape	mid term	point in time	regulating services	protection against gravitational natural hazards	avalanche protection	expert opinion	yes	prior to disturbance	negative	NA	NA	NA	NA	NA	NA
Rammig et al. (2007)	Europe	Switzerland	boreal	wind	NA	NA	NA	single event	landscape	short term	point in time	regulating services	protection against gravitational natural hazards	rockfall protection	expert opinion	no	prior to disturbance	negative	NA	NA	NA	NA	NA	NA
Rammig et al. (2007)	Europe	Switzerland	boreal	wind	NA	NA	NA	single event	landscape	short term	point in time	regulating services	protection against gravitational natural hazards	rockfall protection	expert opinion	yes	prior to disturbance	negative	NA	NA	NA	NA	NA	NA
Rammig et al. (2007)	Europe	Switzerland	boreal	wind	NA	NA	NA	single event	landscape	mid term	point in time	regulating services	protection against gravitational natural hazards	rockfall protection	expert opinion	no	prior to disturbance	negative	NA	NA	NA	NA	NA	NA
Rammig et al. (2007)	Europe	Switzerland	boreal	wind	NA	NA	NA	single event	landscape	mid term	point in time	regulating services	protection against gravitational natural hazards	rockfall protection	expert opinion	yes	prior to disturbance	negative	NA	NA	NA	NA	NA	NA
Rammig et al. (2006)	Europe	Switzerland	boreal	wind	NA	NA	NA	single event	stand	short term	point in time	regulating services	protection against gravitational natural hazards	rockfall protection	expert opinion	NA	prior to disturbance	negative	NA	NA	NA	NA	NA	NA
Rammig et al. (2006)	Europe	Switzerland	boreal	wind	NA	NA	NA	single event	stand	mid term	point in time	regulating services	protection against gravitational natural hazards	rockfall protection	expert opinion	NA	prior to disturbance	negative	NA	NA	NA	NA	NA	NA
Rammig et al. (2006)	Europe	Switzerland	boreal	wind	NA	NA	NA	single event	stand	short term	point in time	regulating services	protection against gravitational natural hazards	avalanche protection	expert opinion	NA	prior to disturbance	negative	NA	NA	NA	NA	NA	NA
Rammig et al. (2006)	Europe	Switzerland	boreal	wind	NA	NA	NA	single event	stand	mid term	point in time	regulating services	protection against gravitational natural hazards	avalanche protection	expert opinion	NA	prior to disturbance	negative	NA	NA	NA	NA	NA	NA
Randall et al. (2011)	North America	Canada	boreal	bark beetles	NA	NA	NA	single event	stand	short term	point in time	supporting service	biodiversity	habitat	empirical	NA	paired design	neutral	NA	NA	NA	NA	NA	NA
Randall et al. (2011)	North America	Canada	boreal	bark beetles	NA	NA	NA	single event	stand	mid term	point in time	supporting service	biodiversity	habitat	empirical	NA	paired design	neutral	NA	NA	NA	NA	NA	NA
Randall et al. (2011)	North America	Canada	boreal	bark beetles	NA	NA	NA	single event	stand	long term	point in time	supporting service	biodiversity	habitat	expert opinion	NA	paired design	negative	NA	NA	NA	NA	NA	NA
Ratchford et al. (2005)	North America	USA	warm temperate	fire	NA	NA	NA	single event	stand	short term	point in time	supporting service	biodiversity	species richness	empirical	NA	paired design	negative	NA	NA	NA	NA	NA	NA
Raybuck et al. (2012)	North America	USA	cool temperate	prescribed burning	NA	NA	NA	single event	stand	short term	point in time	supporting service	biodiversity	species richness	empirical	NA	prior to disturbance	negative	NA	NA	NA	NA	NA	NA
Rees & Juday (2002)	North America	USA	boreal	fire	NA	NA	NA	single event	stand	short term	point in time	supporting service	biodiversity	species richness	empirical	no	paired design	neutral	NA	NA	NA	NA	NA	NA
Rees & Juday (2002)	North America	USA	boreal	fire	NA	NA	NA	single event	stand	mid term	point in time	supporting service	biodiversity	species richness	empirical	no	paired design	positive	NA	NA	NA	NA	NA	NA
Rees & Juday (2002)	North America	USA	boreal	fire	NA	NA	NA	single event	stand	long term	point in time	supporting service	biodiversity	species richness	empirical	no	paired design	positive	NA	NA	NA	NA	NA	NA
Reilly et al. (2006a)	North America	USA	cool temperate	fire	NA	NA	NA	single event	stand	short term	point in time	supporting service	biodiversity	biodiversity	empirical	NA	prior to disturbance	neutral	NA	NA	NA	NA	NA	NA
Reilly et al. (2006a)	North America	USA	cool temperate	fire	NA	NA	NA	single event	stand	short term	point in time	supporting service	biodiversity	species richness	empirical	NA	prior to disturbance	positive	NA	NA	NA	NA	NA	NA
Reilly et al. (2006b)	North America	USA	warm temperate	fire	0.55	basal area	3	single event	stand	short term	point in time	supporting service	biodiversity	species richness	empirical	no	prior to disturbance	positive	NA	2.5	NA	NA	NA	NA
Reinhardt & Holsinger (2010)	North America	USA	cool temperate	prescribed burning	0.56	basal area	5	single event	stand	short term	point in time	regulating services	climate regulation	carbon storage	simulation	no	paired design	negative	NA	NA	0.604473	NA	NA	NA
Reinhardt & Holsinger (2010)	North America	USA	cool temperate	prescribed burning	0.56	basal area	25	single event	stand	mid term	point in time	regulating services	climate regulation	carbon storage	simulation	no	paired design	negative	NA	NA	0.493976	NA	NA	NA
Reinhardt & Holsinger (2010)	North America	USA	cool temperate	prescribed burning	0.56	basal area	85	single event	stand	long term	point in time	regulating services	climate regulation	carbon storage	simulation	no	paired design	negative	NA	NA	0.659252	NA	NA	NA
Reinhardt & Holsinger (2010)	North America	USA	cool temperate	fire	0.74	basal area	5	single event	stand	short term	point in time	regulating services	climate regulation	carbon storage	simulation	no	paired design	negative	NA	NA	0.695489	NA	NA	NA
Reinhardt & Holsinger (2010)	North America	USA	cool temperate	fire	0.74	basal area	25	single event	stand	mid term	point in time	regulating services	climate regulation	carbon storage	simulation	no	paired design	negative	NA	NA	0.520735	NA	NA	NA
Reinhardt & Holsinger (2010)	North America	USA	cool temperate	fire	0.74	basal area	85	single event	stand	long term	point in time	regulating services	climate regulation	carbon storage	simulation	no	paired design	negative	NA	NA	0.69647	NA	NA	NA
Reyes & Kneeshaw (2008)	North America	Canada	boreal	wind	NA	NA	NA	multiple events	stand	mid term	average	supporting service	biodiversity	biodiversity	empirical	no	paired design	neutral	NA	NA	NA	NA	NA	NA
Reyes & Kneeshaw (2008)	North America	Canada	boreal	wind	NA	NA	NA	multiple events	stand	mid term	average	supporting service	biodiversity	species richness	empirical	no	paired design	neutral	NA	NA	NA	NA	NA	NA
Richardson et al. (2007)	North America	Canada	boreal	fire	NA	NA	NA	multiple events	region	short term	point in time	supporting service	biodiversity	habitat	empirical	NA	paired design	negative	NA	NA	NA	NA	NA	NA
Robichaud et al. (2010)	North America	USA	cool temperate	fire	NA	NA	NA	single event	stand	short term	point in time	regulating services	protection against soil erosion	protection against soil erosion	empirical	NA	paired design	negative	NA	NA	NA	NA	NA	NA
Robinson et al. (2008)	Australasia	Australia	warm temperate	fire	NA	NA	NA	single event	stand	short term	point in time	supporting service	biodiversity	species richness	empirical	NA	paired design	neutral	NA	NA	NA	NA	NA	NA
Ross et al. (2012)	North America	USA	cool temperate	fire	1	volume	2	single event	patch	short term	point in time	regulating services	climate regulation	carbon storage	simulation	no	paired design	negative	NA	NA	0.649718	0.4	34	0.539474
Ross et al. (2012)	North America	USA	cool temperate	fire	NA	NA	NA	single event	landscape	mid term	point in time	regulating services	climate regulation	carbon storage	simulation	yes	paired design	negative	NA	NA	NA	NA	NA	NA
Ross et al. (2012)	North America	USA	cool temperate	fire	NA	NA	NA	single event	landscape	long term	point in time	regulating services	climate regulation	carbon storage	simulation	yes	paired design	negative	NA	NA	NA	NA	NA	NA
Ross et al. (2002)	Australasia	Australia	warm temperate	fire	NA	NA	NA	single event	stand	short term	point in time	supporting service	biodiversity	species richness	empirical	NA	paired design	positive	NA	NA	NA	NA	NA	NA
Ross et al. (2004)	Australasia	Australia	warm temperate	fire	NA	NA	NA	single event	stand	short term	point in time	supporting service	biodiversity	species richness	empirical	NA	paired design	positive	NA	NA	NA	NA	NA	NA
Ross et al. (2004)	Australasia	Australia	warm temperate	fire	NA	NA	NA	single event	stand	mid term	point in time	supporting service	biodiversity	species richness	empirical	NA	paired design	positive	NA	NA	NA	NA	NA	NA
Royo et al. (2010)	North America	USA	cool temperate	prescribed burning	NA	NA	NA	single event	patch	mid term	point in time	supporting service	biodiversity	biodiversity	empirical	no	paired design	positive	NA	NA	NA	NA	NA	NA
Royo et al. (2010)	North America	USA	cool temperate	prescribed burning	NA	NA	NA	single event	patch	mid term	point in time	supporting service	biodiversity	species richness	empirical	no	paired design	positive	NA	NA	NA	NA	NA	NA
Ruiz-Benito et al. (2012)	Europe	Spain	warm temperate	fire	NA	NA	NA	multiple events	stand	mid term	point in time	supporting service	biodiversity	species richness	empirical	NA	paired design	negative	NA	NA	NA	NA	NA	NA
Rumbaitis Del Rio (2006)	North America	USA	boreal	wind	NA	NA	NA	single event	stand	short term	point in time	supporting service	biodiversity	species richness	empirical	no	paired design	positive	NA	NA	NA	NA	NA	NA
Rumbaitis Del Rio (2006)	North America	USA	boreal	wind	NA	NA	NA	single event	stand	short term	point in time	supporting service	biodiversity	species richness	empirical	yes	paired design	negative	NA	NA	NA	NA	NA	NA
Rumbaitis Del Rio (2006)	North America	USA	boreal	wind	NA	NA	NA	single event	stand	short term	point in time	supporting service	biodiversity	biodiversity	empirical	no	paired design	neutral	NA	NA	NA	NA	NA	NA
Rumbaitis Del Rio (2006)	North America	USA	boreal	wind	NA	NA	NA	single event	stand	short term	point in time	supporting service	biodiversity	biodiversity	empirical	yes	paired design	negative	NA	NA	NA	NA	NA	NA
Ruokolainen & Salo (2009)	Europe	Finland	boreal	fire	NA	NA	NA	single event	patch	mid term	average	supporting service	biodiversity	species richness	empirical	no	paired design	positive	NA	NA	NA	NA	NA	NA
Russell et al. (2009)	North America	USA	cool temperate	prescribed burning	NA	NA	NA	single event	landscape	short term	point in time	supporting service	biodiversity	species richness	empirical	no	paired design	neutral	NA	NA	NA	NA	NA	NA
Russell et al. (2009)	North America	USA	cool temperate	prescribed burning	NA	NA	NA	single event	landscape	short term	point in time	supporting service	biodiversity	habitat	empirical	no	paired design	mixed	NA	NA	NA	NA	NA	NA
Ryu et al. (2006)	North America	USA	cool temperate	prescribed burning	NA	NA	NA	multiple events	landscape	very long term	average	provisioning service	timber	timber	simulation	yes	paired design	negative	NA	NA	NA	NA	NA	NA
Sackmann & Farji-Brener (2006)	South America	Argentinia	cool temperate	fire	NA	NA	NA	multiple events	stand	short term	point in time	supporting service	biodiversity	species richness	empirical	NA	paired design	negative	NA	NA	NA	NA	NA	NA
Sackmann & Farji-Brener (2006)	South America	Argentinia	cool temperate	fire	NA	NA	NA	single event	stand	short term	point in time	supporting service	biodiversity	habitat	empirical	NA	paired design	mixed	NA	NA	NA	NA	NA	NA
Saint-Germain et al. (2004)	North America	USA	boreal	fire	NA	NA	NA	single event	stand	short term	point in time	supporting service	biodiversity	species richness	empirical	NA	paired design	negative	NA	NA	NA	NA	NA	NA
Saint-Germain et al. (2013)	North America	Canada	boreal	fire	NA	NA	NA	single event	stand	short term	NA	supporting service	biodiversity	species richness	expert opinion	partial	NA	positive	NA	NA	NA	NA	NA	NA
Saint-Germain et al. (2005)	North America	Canada	boreal	fire	1	volume	2	single event	stand	short term	point in time	supporting service	biodiversity	species richness	empirical	NA	paired design	neutral	NA	1	NA	NA	NA	NA
Sano et al. (2010)	Asia	Japan	cool temperate	wind	NA	NA	NA	single event	stand	short term	point in time	regulating services	climate regulation	carbon storage	empirical	yes	prior to disturbance	negative	NA	NA	NA	NA	NA	NA
Sano et al. (2010)	Asia	Japan	cool temperate	wind	NA	NA	NA	single event	stand	short term	point in time	supporting service	primary production	primary production	empirical	yes	prior to disturbance	negative	NA	NA	NA	NA	NA	NA
Santana et al. (2011)	Europe	Portugal	warm temperate	fire	NA	NA	NA	multiple events	stand	NA	average	supporting service	biodiversity	species richness	expert opinion	NA	NA	positive	NA	NA	NA	NA	NA	NA
Santos et al. (2009)	Europe	Spain	warm temperate	fire	NA	NA	NA	single event	stand	short term	point in time	supporting service	biodiversity	species richness	empirical	NA	paired design	negative	NA	NA	NA	NA	NA	NA
Santos et al. (2012)	Europe	Spain	warm temperate	fire	NA	NA	NA	single event	landscape	short term	point in time	supporting service	biodiversity	species richness	empirical	NA	paired design	negative	NA	NA	NA	NA	NA	NA
Sarà et al. (2006)	Europe	Italy	warm temperate	fire	NA	NA	NA	single event	patch	short term	point in time	supporting service	biodiversity	species richness	empirical	NA	paired design	negative	NA	NA	NA	NA	NA	NA
Sarriquet et al. (2006)	Europe	France	cool temperate	wind	NA	NA	NA	single event	stand	mid term	point in time	supporting service	biodiversity	species richness	empirical	NA	paired design	positive	NA	NA	NA	NA	NA	NA
Sarriquet et al. (2006)	Europe	France	cool temperate	wind	NA	NA	NA	single event	stand	mid term	point in time	supporting service	biodiversity	biodiversity	empirical	NA	paired design	neutral	NA	NA	NA	NA	NA	NA
Savage et al. (2000)	North America	USA	cool temperate	fire	NA	NA	NA	single event	patch	short term	point in time	supporting service	biodiversity	species richness	simulation	no	prior to disturbance	positive	NA	NA	NA	NA	NA	NA
Savage et al. (2000)	North America	USA	cool temperate	fire	NA	NA	NA	single event	patch	mid term	point in time	supporting service	biodiversity	species richness	simulation	no	prior to disturbance	positive	NA	NA	NA	NA	NA	NA
Savage et al. (2000)	North America	USA	cool temperate	fire	NA	NA	NA	single event	patch	long term	point in time	supporting service	biodiversity	species richness	simulation	no	prior to disturbance	positive	NA	NA	NA	NA	NA	NA
Savage et al. (2000)	North America	USA	cool temperate	fire	NA	NA	NA	single event	patch	very long term	point in time	supporting service	biodiversity	species richness	simulation	no	prior to disturbance	positive	NA	NA	NA	NA	NA	NA
Schäfer et al. (2010)	North America	USA	cool temperate	bark beetles	NA	NA	NA	single event	stand	short term	point in time	supporting service	primary production	primary production	simulation	no	prior to disturbance	negative	NA	NA	NA	NA	NA	NA
Schaffhauser et al. (2012)	Europe	France	cool temperate	fire	NA	NA	NA	multiple events	stand	long term	point in time	supporting service	biodiversity	biodiversity	empirical	NA	paired design	negative	NA	NA	NA	NA	NA	NA
Scharenbroch & Bockheim (2008)	North America	USA	cool temperate	wind	NA	NA	NA	single event	stand	mid term	point in time	provisioning service	fresh water	fresh water	empirical	no	paired design	neutral	NA	NA	NA	NA	NA	NA
Schelhaas et al. (2010)	Europe	NA	cool temperate	fire	NA	NA	NA	multiple events	region	long term	average	provisioning service	timber	timber	expert opinion	NA	prior to disturbance	negative	NA	NA	NA	NA	NA	NA
Schelhaas et al. (2010)	Europe	NA	cool temperate	wind	NA	NA	NA	multiple events	region	long term	average	regulating services	climate regulation	carbon storage	expert opinion	NA	prior to disturbance	negative	NA	NA	NA	NA	NA	NA
Scheller et al. (2011a)	North America	USA	cool temperate	wind	NA	NA	NA	multiple events	landscape	short term	point in time	regulating services	climate regulation	carbon storage	simulation	no	paired design	neutral	NA	NA	NA	NA	NA	NA
Scheller et al. (2011a)	North America	USA	cool temperate	wind	NA	NA	NA	multiple events	landscape	mid term	point in time	regulating services	climate regulation	carbon storage	simulation	no	paired design	neutral	NA	NA	NA	NA	NA	NA
Scheller et al. (2011a)	North America	USA	cool temperate	wind	NA	NA	NA	multiple events	landscape	long term	point in time	regulating services	climate regulation	carbon storage	simulation	no	paired design	neutral	NA	NA	NA	NA	NA	NA
Scheller et al. (2011a)	North America	USA	cool temperate	wind	NA	NA	NA	multiple events	landscape	very long term	point in time	regulating services	climate regulation	carbon storage	simulation	no	paired design	negative	NA	NA	NA	NA	NA	NA
Scheller et al. (2011b)	North America	USA	cool temperate	fire	NA	NA	NA	multiple events	region	long term	average	supporting service	biodiversity	habitat	simulation	NA	paired design	negative	NA	NA	NA	NA	NA	NA
Scheller et al. (2011c)	North America	USA	cool temperate	fire	NA	NA	NA	multiple events	region	long term	average	regulating services	climate regulation	carbon storage	simulation	NA	paired design	neutral	NA	NA	NA	NA	NA	NA
Schmalholz et al. (2011)	North America	Canada	boreal	fire	0.837456	basal area	40	single event	stand	long term	point in time	supporting service	biodiversity	species richness	empirical	no	paired design	negative	NA	0.65	NA	NA	NA	NA
Schmidt et al. (2001)	North America	USA	cool temperate	wind	NA	NA	NA	single event	stand	short term	point in time	regulating services	protection against gravitational natural hazards	mudflow protection	empirical	NA	paired design	negative	NA	NA	NA	NA	NA	NA
Schmidt & Heinrichs (2012)	Europe	Germany	cool temperate	wind	NA	NA	NA	single event	stand	mid term	point in time	supporting service	biodiversity	biodiversity	empirical	NA	prior to disturbance	positive	NA	NA	NA	NA	NA	NA
Schmidt & Heinrichs (2012)	Europe	Germany	cool temperate	wind	NA	NA	NA	single event	stand	mid term	point in time	supporting service	biodiversity	species richness	empirical	NA	prior to disturbance	positive	NA	NA	NA	NA	NA	NA
Schönenberger et al. (2005)	Europe	Switzerland	boreal	wind	NA	NA	NA	single event	stand	mid term	point in time	regulating services	protection against gravitational natural hazards	avalanche protection	simulation	no	paired design	positive	NA	NA	NA	NA	NA	NA
Schönenberger et al. (2005)	Europe	Switzerland	boreal	wind	NA	NA	NA	single event	stand	mid term	point in time	regulating services	protection against gravitational natural hazards	avalanche protection	simulation	yes	paired design	neutral	NA	NA	NA	NA	NA	NA
Schönenberger et al. (2005)	Europe	Switzerland	boreal	wind	NA	NA	NA	single event	stand	mid term	point in time	regulating services	protection against gravitational natural hazards	rockfall protection	simulation	no	paired design	positive	NA	NA	NA	NA	NA	NA
Schönenberger et al. (2005)	Europe	Switzerland	boreal	wind	NA	NA	NA	single event	stand	mid term	point in time	regulating services	protection against gravitational natural hazards	rockfall protection	simulation	yes	paired design	neutral	NA	NA	NA	NA	NA	NA
Scrimgeour et al. (2000)	North America	Canada	boreal	fire	0.88	area	2	single event	patch	short term	point in time	supporting service	biodiversity	species richness	empirical	NA	paired design	neutral	NA	1	NA	NA	NA	NA
Seedre & Chen (2010)	North America	Canada	boreal	fire	1	volume	1	single event	stand	short term	point in time	regulating services	climate regulation	carbon storage	empirical	no	paired design	negative	NA	NA	NA	0.0136986	NA	NA
Seedre & Chen (2010)	North America	Canada	boreal	fire	1	volume	9	single event	stand	mid term	point in time	regulating services	climate regulation	carbon storage	empirical	no	paired design	negative	NA	NA	NA	0.0273973	NA	NA
Seedre & Chen (2010)	North America	Canada	boreal	fire	1	volume	92	single event	stand	long term	point in time	regulating services	climate regulation	carbon storage	empirical	no	paired design	positive	NA	NA	NA	1.50685	NA	NA
Seedre & Chen (2010)	North America	Canada	boreal	fire	1	volume	140	single event	stand	very long term	point in time	regulating services	climate regulation	carbon storage	empirical	no	paired design	neutral	NA	NA	NA	1	NA	NA
Seely et al. (2002)	North America	Canada	boreal	fire	NA	NA	NA	single event	stand	very long term	point in time	regulating services	climate regulation	carbon storage	expert opinion	NA	prior to disturbance	negative	NA	NA	NA	NA	NA	NA
Segerström (1997)	Europe	Sweden	boreal	fire	NA	NA	NA	multiple events	stand	very long term	average	supporting service	biodiversity	biodiversity	expert opinion	NA	paired design	neutral	NA	NA	NA	NA	NA	NA
Seidl & Blennow (2012)	Europe	Sweden	cool temperate	wind	NA	NA	NA	single event	region	short term	average	provisioning service	timber	timber	empirical	NA	prior to disturbance	negative	NA	NA	NA	NA	NA	NA
Seidl et al. (2008)	Europe	Austria	cool temperate	bark beetles	NA	NA	NA	multiple events	landscape	long term	point in time	regulating services	climate regulation	carbon storage	simulation	yes	paired design	positive	NA	NA	NA	NA	NA	NA
Seidl et al. (2008)	Europe	Austria	cool temperate	bark beetles	NA	NA	NA	multiple events	landscape	long term	point in time	provisioning service	timber	timber	simulation	yes	paired design	mixed	NA	NA	NA	NA	NA	NA
Seitz (2010)	Europe	Germany	cool temperate	wind	NA	NA	NA	single event	landscape	short term	point in time	supporting service	biodiversity	biodiversity	expert opinion	no	NA	positive	NA	NA	NA	NA	NA	NA
Seitz (2010)	Europe	Germany	cool temperate	wind	NA	NA	NA	single event	landscape	short term	point in time	supporting service	biodiversity	biodiversity	expert opinion	yes	NA	positive	NA	NA	NA	NA	NA	NA
Seitz (2010)	Europe	Germany	cool temperate	wind	NA	NA	NA	single event	landscape	short term	point in time	supporting service	biodiversity	species richness	expert opinion	no	NA	positive	NA	NA	NA	NA	NA	NA
Seitz (2010)	Europe	Germany	cool temperate	wind	NA	NA	NA	single event	landscape	short term	point in time	supporting service	biodiversity	species richness	expert opinion	yes	NA	positive	NA	NA	NA	NA	NA	NA
Shrestha & Chen (2010)	North America	Canada	boreal	fire	1	volume	2	single event	stand	short term	point in time	regulating services	climate regulation	carbon storage	empirical	NA	paired design	negative	NA	NA	NA	NA	NA	0.106383
Shrestha & Chen (2010)	North America	Canada	boreal	fire	1	volume	10	single event	stand	mid term	point in time	regulating services	climate regulation	carbon storage	empirical	NA	paired design	negative	NA	NA	NA	NA	NA	0.574468
Shrestha & Chen (2010)	North America	Canada	boreal	fire	1	volume	85	single event	stand	long term	point in time	regulating services	climate regulation	carbon storage	empirical	NA	paired design	positive	NA	NA	NA	NA	NA	1.08511
Shrestha & Chen (2010)	North America	Canada	boreal	fire	1	volume	140	single event	stand	very long term	point in time	regulating services	climate regulation	carbon storage	empirical	NA	paired design	negative	NA	NA	NA	NA	NA	0.787234
Signell & Abrams (2006)	North America	USA	cool temperate	fire	NA	NA	NA	multiple events	landscape	long term	average	supporting service	biodiversity	species richness	expert opinion	NA	paired design	positive	NA	NA	NA	NA	NA	NA
Simard et al. (2001)	North America	Canada	boreal	fire	NA	NA	NA	single event	stand	short term	point in time	regulating services	climate regulation	carbon storage	empirical	NA	paired design	negative	NA	NA	NA	NA	NA	NA
Simard et al. (2001)	North America	Canada	boreal	fire	NA	NA	NA	single event	stand	mid term	point in time	regulating services	climate regulation	carbon storage	empirical	NA	paired design	negative	NA	NA	NA	NA	NA	NA
Simon et al. (2011)	Europe	Austria	cool temperate	wind	NA	NA	NA	multiple events	stand	long term	average	supporting service	biodiversity	species richness	empirical	no	prior to disturbance	positive	NA	NA	NA	NA	NA	NA
Simon et al. (2002)	North America	Canada	boreal	fire	NA	NA	NA	single event	stand	mid term	point in time	supporting service	biodiversity	species richness	empirical	no	paired design	positive	NA	NA	NA	NA	NA	NA
Sklodowski & Garbalinska (2011)	Europe	Poland	cool temperate	wind	1	volume	5	single event	stand	short term	point in time	supporting service	biodiversity	species richness	empirical	NA	paired design	positive	NA	1.93	NA	NA	NA	NA
Sklodowski & Garbalinska (2011)	Europe	Poland	cool temperate	wind	1	volume	6	single event	stand	mid term	point in time	supporting service	biodiversity	species richness	empirical	NA	paired design	positive	NA	1.54	NA	NA	NA	NA
Sklodowski & Garbalinska (2007)	Europe	Poland	cool temperate	wind	NA	NA	NA	single event	stand	short term	point in time	supporting service	biodiversity	species richness	empirical	NA	paired design	positive	NA	NA	NA	NA	NA	NA
Sklodowski & Garbalinska (2007)	Europe	Poland	cool temperate	wind	NA	NA	NA	single event	stand	mid term	point in time	supporting service	biodiversity	species richness	empirical	NA	paired design	positive	NA	NA	NA	NA	NA	NA
Smirnova et al. (2008)	North America	Canada	boreal	fire	1	volume	25	single event	patch	mid term	point in time	supporting service	biodiversity	biodiversity	empirical	no	paired design	positive	1.52	NA	NA	NA	NA	NA
Smirnova et al. (2008)	North America	Canada	boreal	fire	1	volume	100	single event	patch	long term	point in time	supporting service	biodiversity	biodiversity	empirical	no	paired design	positive	1.29	NA	NA	NA	NA	NA
Smith et al. (2007)	North America	USA	warm temperate	fire	NA	NA	NA	multiple events	patch	mid term	point in time	supporting service	biodiversity	habitat	empirical	NA	paired design	positive	NA	NA	NA	NA	NA	NA
Smith et al. (2005)	North America	USA	cool temperate	prescribed burning	NA	NA	NA	single event	stand	short term	point in time	supporting service	biodiversity	species richness	empirical	no	paired design	negative	NA	NA	NA	NA	NA	NA
Smith et al. (2002)	North America	USA	cool temperate	prescribed burning	NA	NA	NA	single event	stand	short term	point in time	supporting service	biodiversity	habitat	empirical	NA	paired design	positive	NA	NA	NA	NA	NA	NA
Smithwick et al. (2007)	North America	USA	cool temperate	fire	NA	NA	NA	multiple events	landscape	mid term	average	regulating services	climate regulation	carbon storage	simulation	no	paired design	negative	NA	NA	NA	NA	NA	NA
Smithwick et al. (2007)	North America	USA	cool temperate	fire	NA	NA	NA	multiple events	landscape	long term	average	regulating services	climate regulation	carbon storage	simulation	no	paired design	negative	NA	NA	NA	NA	NA	NA
Smithwick et al. (2007)	North America	USA	cool temperate	fire	NA	NA	NA	multiple events	landscape	very long term	average	regulating services	climate regulation	carbon storage	simulation	no	paired design	negative	NA	NA	NA	NA	NA	NA
Smithwick et al. (2009)	North America	USA	cool temperate	fire	1	volume	5	single event	stand	short term	point in time	regulating services	climate regulation	carbon storage	simulation	no	paired design	negative	NA	NA	NA	0.272727	2.93333	NA
Smithwick et al. (2009)	North America	USA	cool temperate	fire	1	volume	25	single event	stand	mid term	point in time	regulating services	climate regulation	carbon storage	simulation	no	paired design	negative	NA	NA	NA	0.285714	1.40625	NA
Smithwick et al. (2009)	North America	USA	cool temperate	fire	1	volume	100	single event	stand	long term	point in time	regulating services	climate regulation	carbon storage	simulation	no	paired design	negative	NA	NA	NA	0.504132	0.588235	NA
Smithwick et al. (2009)	North America	USA	cool temperate	fire	1	volume	112	single event	stand	very long term	point in time	regulating services	climate regulation	carbon storage	simulation	no	paired design	negative	NA	NA	NA	0.57377	0.571429	NA
Sorensen et al. (2008)	North America	Canada	boreal	fire	NA	NA	NA	multiple events	landscape	long term	point in time	supporting service	biodiversity	habitat	empirical	NA	paired design	negative	NA	NA	NA	NA	NA	NA
Spaulding & Rothstein (2009)	North America	USA	cool temperate	fire	NA	NA	NA	single event	stand	short term	point in time	supporting service	biodiversity	habitat	empirical	no	paired design	positive	NA	NA	NA	NA	NA	NA
Spaulding & Rothstein (2009)	North America	USA	cool temperate	fire	NA	NA	NA	single event	stand	mid term	point in time	supporting service	biodiversity	habitat	empirical	no	paired design	positive	NA	NA	NA	NA	NA	NA
Spring et al. (2008)	Australasia	Australia	cool temperate	fire	NA	NA	NA	single event	patch	long term	point in time	provisioning service	timber	timber	expert opinion	partial	paired design	negative	NA	NA	NA	NA	NA	NA
Spring et al. (2008)	Australasia	Australia	cool temperate	fire	NA	NA	NA	single event	patch	long term	point in time	supporting service	biodiversity	habitat	expert opinion	partial	paired design	negative	NA	NA	NA	NA	NA	NA
Sprugel & Bormann (1981)	North America	USA	boreal	wind	NA	NA	NA	single event	stand	short term	point in time	supporting service	biodiversity	biodiversity	empirical	NA	paired design	positive	NA	NA	NA	NA	NA	NA
Sprugel & Bormann (1981)	North America	USA	boreal	wind	NA	NA	NA	single event	stand	mid term	point in time	supporting service	biodiversity	biodiversity	empirical	NA	paired design	negative	NA	NA	NA	NA	NA	NA
Sprugel & Bormann (1981)	North America	USA	boreal	wind	NA	NA	NA	single event	stand	short term	point in time	supporting service	biodiversity	species richness	empirical	NA	paired design	positive	NA	NA	NA	NA	NA	NA
Sprugel & Bormann (1981)	North America	USA	boreal	wind	NA	NA	NA	single event	stand	mid term	point in time	supporting service	biodiversity	species richness	empirical	NA	paired design	negative	NA	NA	NA	NA	NA	NA
Sprugel & Bormann (1981)	North America	USA	boreal	wind	NA	NA	NA	single event	stand	short term	point in time	supporting service	primary production	primary production	empirical	NA	paired design	negative	NA	NA	NA	NA	NA	NA
Sprugel & Bormann (1981)	North America	USA	boreal	wind	NA	NA	NA	single event	stand	mid term	point in time	supporting service	primary production	primary production	empirical	NA	paired design	positive	NA	NA	NA	NA	NA	NA
Stark et al. (2006)	North America	Canada	boreal	fire	1	volume	1	single event	stand	short term	point in time	supporting service	biodiversity	species richness	empirical	no	paired design	negative	NA	0.26	NA	NA	NA	NA
Stark et al. (2008)	North America	Canada	boreal	fire	NA	NA	NA	single event	stand	short term	point in time	supporting service	biodiversity	species richness	empirical	no	paired design	negative	NA	NA	NA	NA	NA	NA
Stephens & Wagner (2006)	North America	USA	cool temperate	fire	0.9	basal area	7	single event	stand	mid term	point in time	supporting service	biodiversity	biodiversity	empirical	NA	paired design	negative	0.79	NA	NA	NA	NA	NA
Stephens & Wagner (2006)	North America	USA	cool temperate	fire	0.9	basal area	7	single event	stand	mid term	point in time	supporting service	biodiversity	species richness	empirical	NA	paired design	negative	NA	0.88	NA	NA	NA	NA
Steventon & Daust (2009)	North America	Canada	boreal	bark beetles	NA	NA	NA	multiple events	region	mid term	average	supporting service	biodiversity	habitat	simulation	yes	prior to disturbance	negative	NA	NA	NA	NA	NA	NA
Steventon & Daust (2009)	North America	Canada	boreal	bark beetles	NA	NA	NA	multiple events	region	long term	average	supporting service	biodiversity	habitat	simulation	yes	prior to disturbance	negative	NA	NA	NA	NA	NA	NA
Stinson et al. (2011)	North America	Canada	boreal	bark beetles	NA	NA	NA	multiple events	region	mid term	average	regulating services	climate regulation	carbon storage	simulation	no	prior to disturbance	neutral	NA	NA	NA	NA	NA	NA
Stinson et al. (2011)	North America	Canada	boreal	fire	NA	NA	NA	multiple events	region	mid term	average	regulating services	climate regulation	carbon storage	simulation	no	prior to disturbance	negative	NA	NA	NA	NA	NA	NA
Storms et al. (2006)	Europe	France	cool temperate	wind	NA	NA	NA	single event	landscape	short term	point in time	supporting service	biodiversity	habitat	empirical	NA	prior to disturbance	positive	NA	NA	NA	NA	NA	NA
Strand et al. (2012)	North America	USA	cool temperate	fire	NA	NA	NA	multiple events	landscape	very long term	average	supporting service	biodiversity	biodiversity	expert opinion	NA	equilibrium condition (theoretical reference)	positive	NA	NA	NA	NA	NA	NA
Streby & Miles (2010)	North America	USA	cool temperate	prescribed burning	NA	NA	NA	single event	stand	short term	point in time	supporting service	biodiversity	habitat	empirical	no	paired design	positive	NA	NA	NA	NA	NA	NA
Stromberg et al. (2009)	North America	USA	warm temperate	fire	NA	NA	NA	single event	stand	short term	point in time	supporting service	biodiversity	species richness	empirical	NA	paired design	negative	NA	NA	NA	NA	NA	NA
Stromberg et al. (2009)	North America	USA	warm temperate	fire	NA	NA	NA	single event	stand	mid term	point in time	supporting service	biodiversity	species richness	empirical	NA	paired design	neutral	NA	NA	NA	NA	NA	NA
Suárez-Seoane & García-Rovés (2004)	Europe	Spain	cool temperate	fire	NA	NA	NA	multiple events	landscape	mid term	average	supporting service	biodiversity	habitat	empirical	no	paired design	negative	NA	NA	NA	NA	NA	NA
Sullivan et al. (1999)	North America	Canada	boreal	fire	NA	NA	NA	multiple events	region	very long term	average	supporting service	biodiversity	habitat	expert opinion	NA	paired design	positive	NA	NA	NA	NA	NA	NA
Surrette & Brewer (2008)	North America	USA	warm temperate	fire	NA	NA	NA	multiple events	stand	mid term	average	supporting service	biodiversity	species richness	empirical	NA	paired design	positive	NA	NA	NA	NA	NA	NA
Svoboda et al. (2010)	Europe	Czech Republic	cool temperate	wind	NA	NA	NA	multiple events	stand	very long term	average	provisioning service	timber	timber	expert opinion	NA	prior to disturbance	positive	NA	NA	NA	NA	NA	NA
Svoboda et al. (2010)	Europe	Czech Republic	cool temperate	wind	NA	NA	NA	multiple events	stand	very long term	average	supporting service	biodiversity	biodiversity	expert opinion	NA	prior to disturbance	positive	NA	NA	NA	NA	NA	NA
Takakai et al. (2008)	Asia	Russia	boreal	fire	NA	NA	NA	single event	stand	short term	point in time	regulating services	climate regulation	carbon storage	empirical	NA	paired design	negative	NA	NA	NA	NA	NA	NA
Thompson et al. (2011)	North America	USA	cool temperate	fire	NA	NA	NA	single event	landscape	short term	point in time	supporting service	biodiversity	habitat	simulation	NA	prior to disturbance	negative	NA	NA	NA	NA	NA	NA
Thompson et al. (2011)	North America	USA	cool temperate	fire	NA	NA	NA	single event	landscape	mid term	point in time	supporting service	biodiversity	habitat	simulation	NA	prior to disturbance	negative	NA	NA	NA	NA	NA	NA
Thompson et al. (2011)	North America	USA	cool temperate	fire	NA	NA	NA	single event	landscape	long term	point in time	supporting service	biodiversity	habitat	simulation	NA	prior to disturbance	negative	NA	NA	NA	NA	NA	NA
Thornton et al. (2002)	North America	USA	cool temperate	fire	NA	NA	NA	single event	stand	short term	point in time	regulating services	climate regulation	carbon storage	simulation	no	equilibrium condition (theoretical reference)	negative	NA	NA	NA	NA	NA	NA
Thornton et al. (2002)	North America	USA	cool temperate	fire	NA	NA	NA	single event	stand	mid term	point in time	regulating services	climate regulation	carbon storage	simulation	no	equilibrium condition (theoretical reference)	mixed	NA	NA	NA	NA	NA	NA
Thornton et al. (2002)	North America	USA	cool temperate	fire	NA	NA	NA	single event	stand	long term	point in time	regulating services	climate regulation	carbon storage	simulation	no	equilibrium condition (theoretical reference)	mixed	NA	NA	NA	NA	NA	NA
Thornton et al. (2002)	North America	USA	cool temperate	fire	NA	NA	NA	single event	stand	very long term	point in time	regulating services	climate regulation	carbon storage	simulation	no	equilibrium condition (theoretical reference)	neutral	NA	NA	NA	NA	NA	NA
Thürig et al. (2005)	Europe	Switzerland	cool temperate	wind	NA	NA	NA	multiple events	region	mid term	point in time	regulating services	climate regulation	carbon storage	simulation	no	paired design	neutral	NA	NA	NA	NA	NA	NA
Thürig et al. (2005)	Europe	Switzerland	cool temperate	wind	NA	NA	NA	multiple events	region	mid term	point in time	regulating services	climate regulation	carbon storage	simulation	yes	paired design	neutral	NA	NA	NA	NA	NA	NA
Toivanen & Kotiaho (2007)	Europe	Finland	boreal	prescribed burning	NA	NA	NA	single event	stand	short term	point in time	supporting service	biodiversity	species richness	empirical	no	paired design	positive	NA	NA	NA	NA	NA	NA
Toivanen & Kotiaho (2010)	Europe	Finland	boreal	prescribed burning	NA	NA	NA	single event	stand	short term	point in time	supporting service	biodiversity	species richness	empirical	no	paired design	mixed	NA	NA	NA	NA	NA	NA
Tonn et al. (2003)	North America	Canada	boreal	fire	NA	NA	NA	single event	patch	short term	point in time	supporting service	biodiversity	species richness	empirical	NA	paired design	neutral	NA	NA	NA	NA	NA	NA
Trofymow et al. (2008)	North America	Canada	boreal	fire	NA	NA	NA	multiple events	landscape	long term	average	regulating services	climate regulation	carbon storage	simulation	NA	prior to disturbance	negative	NA	NA	NA	NA	NA	NA
Turner et al. (2007)	North America	USA	cool temperate	fire	NA	NA	NA	multiple events	region	short term	average	regulating services	climate regulation	carbon storage	mixed	NA	equilibrium condition (theoretical reference)	negative	NA	NA	NA	NA	NA	NA
Turner et al. (2009)	Australasia	Australia	cool temperate	fire	NA	NA	NA	multiple events	region	very long term	average	supporting service	biodiversity	biodiversity	expert opinion	NA	paired design	positive	NA	NA	NA	NA	NA	NA
Twieg et al. (2007)	North America	Canada	boreal	fire	1	volume	65	single event	stand	long term	point in time	supporting service	biodiversity	biodiversity	empirical	no	paired design	positive	1.08	NA	NA	NA	NA	NA
Twieg et al. (2007)	North America	Canada	boreal	fire	1	volume	65	single event	stand	long term	point in time	supporting service	biodiversity	species richness	empirical	no	paired design	positive	NA	1.1	NA	NA	NA	NA
Uchiyama et al. (2006)	Asia	Japan	cool temperate	fire	NA	NA	NA	single event	patch	long term	point in time	supporting service	biodiversity	biodiversity	empirical	NA	paired design	neutral	NA	NA	NA	NA	NA	NA
Uriarte & Papaik (2007)	North America	USA	cool temperate	wind	NA	NA	NA	multiple events	region	very long term	average	regulating services	climate regulation	carbon storage	simulation	no	equilibrium condition (theoretical reference)	positive	NA	NA	NA	NA	NA	NA
Uys et al. (2009)	Africa	South Africa	warm temperate	fire	NA	NA	NA	multiple events	landscape	short term	point in time	supporting service	biodiversity	species richness	empirical	NA	paired design	negative	NA	NA	NA	NA	NA	NA
Uys et al. (2009)	Africa	South Africa	warm temperate	fire	NA	NA	NA	multiple events	landscape	short term	point in time	supporting service	biodiversity	biodiversity	empirical	NA	paired design	positive	NA	NA	NA	NA	NA	NA
Vallecillo et al. (2008)	Europe	Spain	warm temperate	fire	NA	NA	NA	multiple events	landscape	long term	average	supporting service	biodiversity	habitat	expert opinion	NA	paired design	positive	NA	NA	NA	NA	NA	NA
Vandermast & Van Lear (2002)	North America	USA	cool temperate	fire	NA	NA	NA	single event	stand	long term	point in time	supporting service	biodiversity	species richness	expert opinion	NA	prior to disturbance	positive	NA	NA	NA	NA	NA	NA
Vayreda et al. (2012)	Europe	Spain	warm temperate	fire	NA	NA	NA	multiple events	region	mid term	point in time	regulating services	climate regulation	carbon storage	empirical	partial	paired design	negative	NA	NA	NA	NA	NA	NA
Vedrova et al. (2002)	Asia	Russia	boreal	fire	NA	NA	NA	multiple events	region	mid term	average	regulating services	climate regulation	carbon storage	empirical	NA	prior to disturbance	negative	NA	NA	NA	NA	NA	NA
Vidal & Reif (2011)	South America	Chile	cool temperate	fire	0.66	basal area	4	single event	landscape	short term	point in time	supporting service	biodiversity	biodiversity	empirical	NA	paired design	positive	1.82	NA	NA	NA	NA	NA
Vidal & Reif (2011)	South America	Chile	cool temperate	fire	0.66	basal area	4	single event	landscape	short term	point in time	supporting service	biodiversity	species richness	empirical	NA	paired design	positive	NA	2.26	NA	NA	NA	NA
Viedma et al. (2012)	Europe	Spain	warm temperate	prescribed burning	NA	NA	NA	single event	stand	short term	point in time	supporting service	biodiversity	species richness	empirical	NA	prior to disturbance	positive	NA	NA	NA	NA	NA	NA
Villa-Castillo & Wagner (2002)	North America	USA	cool temperate	fire	0.9	basal area	4	single event	stand	short term	point in time	supporting service	biodiversity	species richness	empirical	no	paired design	positive	NA	6.6	NA	NA	NA	NA
Villa-Castillo & Wagner (2002)	North America	USA	cool temperate	fire	0.9	basal area	4	single event	stand	short term	point in time	supporting service	biodiversity	biodiversity	empirical	no	paired design	positive	27	NA	NA	NA	NA	NA
Von Oheimb et al. (2007)	Europe	Germany	cool temperate	wind	NA	NA	NA	multiple events	patch	long term	average	supporting service	biodiversity	species richness	empirical	no	paired design	positive	NA	NA	NA	NA	NA	NA
Wales et al. (2007)	North America	USA	cool temperate	prescribed burning	NA	NA	NA	multiple events	region	short term	point in time	supporting service	biodiversity	habitat	simulation	yes	paired design	negative	NA	NA	NA	NA	NA	NA
Wales et al. (2007)	North America	USA	cool temperate	prescribed burning	NA	NA	NA	multiple events	region	mid term	point in time	supporting service	biodiversity	habitat	simulation	yes	paired design	negative	NA	NA	NA	NA	NA	NA
Wales et al. (2007)	North America	USA	cool temperate	prescribed burning	NA	NA	NA	multiple events	region	long term	point in time	supporting service	biodiversity	habitat	simulation	yes	paired design	negative	NA	NA	NA	NA	NA	NA
Wang et al. (2001)	Asia	China	boreal	fire	1	basal area	11	single event	stand	mid term	point in time	regulating services	climate regulation	carbon storage	empirical	NA	paired design	negative	NA	NA	0.692111	0.144692	1.71815	1.20177
Wang et al. (2001)	Asia	China	boreal	fire	NA	NA	NA	single event	stand	mid term	point in time	supporting service	primary production	primary production	empirical	NA	paired design	mixed	NA	NA	NA	NA	NA	NA
Ward et al. (2011)	Australasia	Australia	warm temperate	fire	NA	NA	NA	single event	stand	mid term	point in time	supporting service	biodiversity	species richness	empirical	NA	paired design	negative	NA	NA	NA	NA	NA	NA
Wardell-Johnson & Williams (2000)	Australasia	Australia	warm temperate	prescribed burning	NA	NA	NA	single event	stand	mid term	point in time	supporting service	biodiversity	biodiversity	expert opinion	no	paired design	positive	NA	NA	NA	NA	NA	NA
Wardell-Johnson et al. (2007)	Australasia	Australia	warm temperate	fire	NA	NA	NA	single event	stand	short term	point in time	supporting service	biodiversity	species richness	empirical	NA	paired design	positive	NA	NA	NA	NA	NA	NA
Wardell-Johnson et al. (2007)	Australasia	Australia	warm temperate	fire	NA	NA	NA	single event	stand	mid term	point in time	supporting service	biodiversity	species richness	empirical	NA	paired design	positive	NA	NA	NA	NA	NA	NA
Wardell-Johnson et al. (2004)	Australasia	Australia	warm temperate	fire	NA	NA	NA	single event	stand	short term	point in time	supporting service	biodiversity	species richness	empirical	NA	paired design	positive	NA	NA	NA	NA	NA	NA
Wardell-Johnson et al. (2004)	Australasia	Australia	warm temperate	fire	NA	NA	NA	single event	stand	mid term	point in time	supporting service	biodiversity	species richness	empirical	NA	paired design	positive	NA	NA	NA	NA	NA	NA
Wardle et al. (2012)	Europe	Sweden	boreal	fire	NA	NA	NA	single event	stand	very long term	point in time	regulating services	climate regulation	carbon storage	empirical	no	paired design	negative	NA	NA	NA	NA	NA	NA
Wardle et al. (2012)	Europe	Sweden	boreal	fire	NA	NA	NA	single event	stand	very long term	point in time	supporting service	primary production	primary production	empirical	no	paired design	positive	NA	NA	NA	NA	NA	NA
Wardle et al. (2012)	Europe	Sweden	boreal	fire	NA	NA	NA	single event	stand	very long term	point in time	supporting service	biodiversity	biodiversity	empirical	no	paired design	negative	NA	NA	NA	NA	NA	NA
Wayman & North (2007)	North America	USA	cool temperate	prescribed burning	NA	NA	NA	single event	stand	short term	point in time	supporting service	biodiversity	species richness	empirical	no	paired design	neutral	NA	NA	NA	NA	NA	NA
Wayne et al. (2006)	Australasia	Australia	warm temperate	fire	NA	NA	NA	multiple events	region	short term	point in time	supporting service	biodiversity	habitat	empirical	NA	paired design	negative	NA	NA	NA	NA	NA	NA
Wayne et al. (2006)	Australasia	Australia	warm temperate	fire	NA	NA	NA	multiple events	region	mid term	point in time	supporting service	biodiversity	habitat	empirical	NA	paired design	negative	NA	NA	NA	NA	NA	NA
Webb & Scanga (2001)	North America	USA	cool temperate	wind	NA	NA	NA	single event	patch	short term	point in time	supporting service	biodiversity	species richness	empirical	NA	paired design	neutral	NA	NA	NA	NA	NA	NA
Webb & Scanga (2001)	North America	USA	cool temperate	wind	NA	NA	NA	single event	patch	mid term	point in time	supporting service	biodiversity	species richness	empirical	NA	paired design	neutral	NA	NA	NA	NA	NA	NA
Wei et al. (2003)	North America	Canada	boreal	fire	NA	NA	NA	multiple events	stand	long term	point in time	provisioning service	timber	timber	simulation	no	paired design	negative	NA	NA	NA	NA	NA	NA
Welch et al. (2000)	North America	USA	cool temperate	prescribed burning	NA	NA	NA	single event	stand	short term	point in time	supporting service	biodiversity	species richness	empirical	no	prior to disturbance	mixed	NA	NA	NA	NA	NA	NA
Wermelinger et al. (2002)	Europe	Switzerland	boreal	wind	NA	NA	NA	single event	stand	short term	point in time	supporting service	biodiversity	species richness	empirical	partial	paired design	positive	NA	NA	NA	NA	NA	NA
Wermelinger et al. (2002)	Europe	Switzerland	boreal	wind	NA	NA	NA	single event	stand	mid term	point in time	supporting service	biodiversity	species richness	empirical	partial	paired design	positive	NA	NA	NA	NA	NA	NA
Werner (2002)	North America	USA	boreal	prescribed burning	NA	NA	NA	single event	stand	short term	point in time	supporting service	biodiversity	species richness	empirical	NA	paired design	negative	NA	NA	NA	NA	NA	NA
Werner (2002)	North America	USA	boreal	prescribed burning	NA	NA	NA	single event	stand	mid term	point in time	supporting service	biodiversity	species richness	empirical	NA	paired design	negative	NA	NA	NA	NA	NA	NA
Whicker et al. (2008)	North America	USA	cool temperate	fire	NA	NA	NA	single event	stand	short term	point in time	regulating services	protection against soil erosion	protection against soil erosion	empirical	no	paired design	negative	NA	NA	NA	NA	NA	NA
Whicker et al. (2008)	North America	USA	cool temperate	fire	NA	NA	NA	single event	stand	short term	point in time	regulating services	protection against soil erosion	protection against soil erosion	empirical	yes	paired design	negative	NA	NA	NA	NA	NA	NA
Whicker et al. (2006)	North America	USA	cool temperate	fire	NA	NA	NA	single event	stand	short term	point in time	regulating services	protection against soil erosion	protection against soil erosion	empirical	no	paired design	negative	NA	NA	NA	NA	NA	NA
Wienk et al. (2004)	North America	USA	cool temperate	prescribed burning	NA	NA	NA	single event	stand	short term	point in time	supporting service	biodiversity	species richness	empirical	no	paired design	positive	NA	NA	NA	NA	NA	NA
Wilmshurst et al. (1997)	Australasia	New Zealand	cool temperate	fire	NA	NA	NA	multiple events	patch	very long term	average	supporting service	biodiversity	species richness	expert opinion	NA	paired design	positive	NA	NA	NA	NA	NA	NA
Wilmshurst et al. (1997)	Australasia	New Zealand	cool temperate	wind	NA	NA	NA	multiple events	patch	very long term	average	regulating services	protection against soil erosion	protection against soil erosion	expert opinion	NA	paired design	negative	NA	NA	NA	NA	NA	NA
Wilson (1999)	Australasia	Australia	cool temperate	fire	NA	NA	NA	single event	stand	short term	point in time	regulating services	protection against soil erosion	protection against soil erosion	empirical	no	paired design	negative	NA	NA	NA	NA	NA	NA
Wimberly & Reilly (2007)	North America	USA	warm temperate	fire	NA	NA	NA	single event	stand	short term	point in time	supporting service	biodiversity	species richness	empirical	NA	paired design	positive	NA	NA	NA	NA	NA	NA
Winford & Gaither (2012)	North America	USA	cool temperate	fire	NA	NA	NA	multiple events	stand	long term	point in time	regulating services	climate regulation	carbon storage	simulation	partial	paired design	negative	NA	NA	NA	NA	NA	NA
Wittkuhn et al. (2011)	Australasia	Australia	warm temperate	fire	NA	NA	NA	multiple events	landscape	NA	average	supporting service	biodiversity	species richness	expert opinion	NA	NA	positive	NA	NA	NA	NA	NA	NA
Wolff et al. (2009)	North America	USA	cool temperate	wind	NA	NA	NA	single event	landscape	short term	point in time	supporting service	biodiversity	species richness	empirical	partial	paired design	neutral	NA	NA	NA	NA	NA	NA
Xiao et al. (2011)	North America	USA	boreal	fire	NA	NA	NA	multiple events	region	mid term	average	regulating services	climate regulation	carbon storage	remote sensing	partial	prior to disturbance	negative	NA	NA	NA	NA	NA	NA
Xiao et al. (2011)	North America	USA	cool temperate	fire	NA	NA	NA	multiple events	region	mid term	average	regulating services	climate regulation	carbon storage	remote sensing	partial	prior to disturbance	negative	NA	NA	NA	NA	NA	NA
Xiao et al. (2011)	North America	USA	warm temperate	fire	NA	NA	NA	multiple events	region	mid term	average	regulating services	climate regulation	carbon storage	remote sensing	partial	prior to disturbance	negative	NA	NA	NA	NA	NA	NA
Xiao et al. (2011)	North America	USA	boreal	wind	NA	NA	NA	multiple events	region	mid term	average	regulating services	climate regulation	carbon storage	remote sensing	partial	prior to disturbance	negative	NA	NA	NA	NA	NA	NA
Xiao et al. (2011)	North America	USA	cool temperate	wind	NA	NA	NA	multiple events	region	mid term	average	regulating services	climate regulation	carbon storage	remote sensing	partial	prior to disturbance	negative	NA	NA	NA	NA	NA	NA
Xiao et al. (2011)	North America	USA	warm temperate	wind	NA	NA	NA	multiple events	region	mid term	average	regulating services	climate regulation	carbon storage	remote sensing	partial	prior to disturbance	negative	NA	NA	NA	NA	NA	NA
Youngman & Gayk (2011)	North America	USA	cool temperate	fire	NA	NA	NA	single event	patch	short term	point in time	supporting service	biodiversity	habitat	empirical	NA	paired design	positive	NA	NA	NA	NA	NA	NA
Yu et al. (2002)	North America	Canada	boreal	fire	NA	NA	NA	single event	stand	short term	point in time	regulating services	climate regulation	carbon storage	empirical	NA	paired design	negative	NA	NA	NA	NA	NA	NA
Yu et al. (2002)	North America	Canada	boreal	fire	NA	NA	NA	single event	stand	mid term	point in time	regulating services	climate regulation	carbon storage	empirical	NA	paired design	negative	NA	NA	NA	NA	NA	NA
Zamora et al. (2010)	Europe	Spain	warm temperate	fire	NA	NA	NA	multiple events	region	short term	point in time	provisioning service	food (game)	animal food	mixed	no	prior to disturbance	negative	NA	NA	NA	NA	NA	NA
Zhao et al. (2006)	North America	USA	warm temperate	wind	0.201286	basal area	5	single event	stand	short term	point in time	supporting service	biodiversity	species richness	empirical	no	prior to disturbance	positive	1.09	NA	NA	NA	NA	NA
Zhao et al. (2006)	North America	USA	warm temperate	wind	0.201286	basal area	12	single event	stand	mid term	point in time	supporting service	biodiversity	species richness	empirical	no	prior to disturbance	positive	1.04	NA	NA	NA	NA	NA
Zhao et al. (2006)	North America	USA	warm temperate	wind	0.201286	basal area	5	single event	stand	short term	point in time	supporting service	biodiversity	species richness	empirical	no	prior to disturbance	positive	NA	1.1	NA	NA	NA	NA
Zhao et al. (2006)	North America	USA	warm temperate	wind	0.201286	basal area	12	single event	stand	mid term	point in time	supporting service	biodiversity	species richness	empirical	no	prior to disturbance	positive	NA	1.21	NA	NA	NA	NA
Zhou et al. (2011)	Asia	China	cool temperate	wind	NA	NA	NA	multiple events	landscape	long term	point in time	regulating services	climate regulation	carbon storage	expert opinion	NA	NA	neutral	NA	NA	NA	NA	NA	NA
Zinck et al. (2010)	North America	USA	cool temperate	fire	NA	NA	NA	multiple events	region	NA	average	supporting service	biodiversity	biodiversity	simulation	NA	paired design	positive	NA	NA	NA	NA	NA	NA
Zinck et al. (2010)	North America	Canada	boreal	fire	NA	NA	NA	multiple events	region	NA	average	supporting service	biodiversity	biodiversity	simulation	NA	paired design	positive	NA	NA	NA	NA	NA	NA
Zmihorski (2010)	Europe	Poland	cool temperate	wind	0.4	area	5	single event	landscape	short term	point in time	supporting service	biodiversity	species richness	empirical	no	paired design	positive	NA	1.22	NA	NA	NA	NA
Zmihorski (2010)	Europe	Poland	cool temperate	wind	NA	NA	NA	single event	landscape	short term	point in time	supporting service	biodiversity	species richness	empirical	yes	paired design	positive	NA	NA	NA	NA	NA	NA
Zmihorski (2012)	Europe	Poland	cool temperate	wind	NA	NA	NA	single event	stand	short term	point in time	supporting service	biodiversity	species richness	empirical	NA	paired design	positive	NA	NA	NA	NA	NA	NA
Zozaya et al. (2011)	Europe	Spain	warm temperate	fire	NA	NA	NA	single event	landscape	mid term	point in time	supporting service	biodiversity	species richness	expert opinion	NA	NA	positive	NA	NA	NA	NA	NA	NA
Zwolak & Foresman (2007)	North America	USA	cool temperate	fire	NA	NA	NA	single event	stand	short term	point in time	supporting service	biodiversity	biodiversity	empirical	NA	paired design	neutral	NA	NA	NA	NA	NA	NA
Zwolak & Foresman (2007)	North America	USA	cool temperate	fire	NA	NA	NA	single event	landscape	short term	point in time	supporting service	biodiversity	habitat	expert opinion	NA	paired design	positive	NA	NA	NA	NA	NA	NA
